# Supplementary material for: Untargeted metabolomics and metagenomics reveal signatures for intramammary ceftiofur treatment and lactation stage in the cattle hindgut
Source: Front Mol Biosci. 2024 May 21;11:1364637. doi: 10.3389/fmolb.2024.1364637 (PMC11148447; doi:10.3389/fmolb.2024.1364637)
Supplement: Supplementary file 2 [file Table1.XLSX]

## Sheet: Table S1
Table S1. Composition of Diets Administered to Cows Across Four Lactation Phases.
Report	Unit	Component	Maintenance	Early dry	Close-up	Fresh
Nutrient Amounts	%CP	Sol. CP (%CP)	38.2588	47.2765	22.7524	38.31
Nutrient Amounts	%DM	ADF (%DM)	21.6996	31.0159	24.8095	19.7147
Nutrient Amounts	%DM	aNDFom (%DM)	32.4767	42.0032	38.6849	28.0355
Nutrient Amounts	%DM	Fat Total (%DM)	4.2297	3.1131	2.8128	2.9844
Nutrient Amounts	%DM	Fat Veg Unpr (%DM)	0	0	0	0
Nutrient Amounts	%DM	Forage (%DM)	49.0566	90.5594	67.1745	65.3354
Nutrient Amounts	%DM	Forage NDF (%DM)	18.8838	41.2273	34.9814	24.283
Nutrient Amounts	%DM	Lignin (%DM)	10.607	12.8791	8.8289	11.9989
Nutrient Amounts	%DM	peNDF (%DM)	20.7951	34.7175	33.1299	21.0956
Nutrient Amounts	%DM	Sol. CP (%DM)	6.3178	7.3521	3.8958	6.8607
Nutrient Amounts	g	Ca (g)	252.181	147.148	182.288	218.135
Nutrient Amounts	g	K (g)	299.373	214.66	159.13	242.214
Nutrient Amounts	g	Mg (g)	86.0249	41.8156	63.2408	53.7537
Nutrient Amounts	g	NFC (g)	9249.98	3915.56	3939.85	6680.08
Nutrient Amounts	g	NFC + NDIP (g)	9253.01	3917.73	3942.59	6681.79
Nutrient Amounts	g	P (g)	108.463	47.6703	46.79	67.7175
Nutrient Amounts	g	RDP (g)	2.3573	1.4803	1.5008	1.9057
Nutrient Amounts	g	RUP (g)	1611.89	536.787	681.423	940.938
Nutrient Amounts	g	S (g)	54.6489	28.5017	55.6079	37.9983
Nutrient Amounts	g	Urea (g)	29.841	0	0	28.0507
Nutrient Amounts	lb	As-Fed Intake (lbs)	107.513	71.8188	43.8159	69.0813
Nutrient Amounts	lb	Crude protein (lb)	8.752	4.4476	4.8118	6.2769
Nutrient Amounts	lb	DM Intake (lb)	53	28.6	28.1015	35.0499
Nutrient Amounts	lb	Sil. Acids (A1) (lb)	0.9673	0.68	0.2666	0.5506
Nutrient Amounts	lb	Sol. Fiber (B2) (lb)	2.6766	2.479	2.8753	3.0795
Nutrient Amounts	lb	Starch (B1) (lb)	14.4876	3.8453	3.9538	9.1277
Nutrient Amounts	lb	Sugar (A2) (lb)	1.1206	0.6677	1.3551	1.1678
Nutrient Amounts	Mcal	NEg (Mcal)	23.9039	9.7546	10.052	16.2391
Nutrient Amounts	Mcal	NEI (Mcal)	38.527	18.2795	18.3237	25.8355
Nutrient Amounts	Mcal	NEm (Mcal)	38.3822	17.2148	17.4296	25.8684
Nutrient Analysis	%	Crude protein %	16.5133	15.5512	17.1228	17.9085
Nutrient Analysis	%	Dry matter %	49.2965	39.8225	64.1354	50.7372
Nutrient Analysis	%	NFC (%)	38.4834	30.1881	30.9143	42.0246
Nutrient Analysis	%CP	RDP (%CP)	59.3898	73.3878	68.7736	66.946
Nutrient Analysis	%CP	RUP (%CP)	40.6102	26.6122	31.2264	33.054
Nutrient Analysis	%DM	aNDFom (%DM)	32.4767	42.0032	38.6849	28.0355
Nutrient Analysis	%DM	Ca (%DM)	1.0492	1.1345	1.4303	1.3723
Nutrient Analysis	%DM	Cl (%DM)	0.2771	0.3765	0.9217	0.4253
Nutrient Analysis	%DM	Fat Total (%DM)	4.239	3.1159	2.8158	2.9932
Nutrient Analysis	%DM	K (%DM)	1.2455	1.655	1.2486	1.5238
Nutrient Analysis	%DM	Lignin (%DM) analysis	3.4508	5.4558	3.485	3.6256
Nutrient Analysis	%DM	Mg (%DM)	0.3579	0.3224	0.4962	0.3382
Nutrient Analysis	%DM	Na (%DM)	0.3837	0.16	0.1605	0.4839
Nutrient Analysis	%DM	P (%DM)	0.4512	0.3675	0.3671	0.426
Nutrient Analysis	%DM	RDP (%DM)	9.7858	11.4026	11.7634	11.9537
Nutrient Analysis	%DM	RUP (%DM)	6.6914	4.1349	5.3411	5.902
Nutrient Analysis	%DM	S (%DM)	0.2274	0.2197	0.4363	0.239
Nutrient Analysis	%DM	Salt (%DM)	0.1888	0.2102	0.2501	0.2282
Nutrient Analysis	%DM	Sol. Fiber (B2) (%DM)	5.0502	8.6678	10.232	8.786
Nutrient Analysis	%DM	Starch (B1) (%DM)	27.3352	13.4451	14.0696	26.0419
Nutrient Analysis	%DM	Sugar (A2) (%DM)	2.1144	2.3345	4.8221	3.3318
Nutrient Analysis	%MP	LYS (%MP)	6.5293	7.0631	7.0578	7.0253
Nutrient Analysis	%MP	MET (%MP)	2.3859	2.2264	2.1633	2.5496
Nutrient Analysis	g	MP supply (g)	2619.94	1070.16	1309.31	1751.7
Nutrient Analysis	KIU/day	Vit A (KIU/day)	137.316	82.4985	96.4689	109.756
Nutrient Analysis	KIU/day	Vit D (KIU/day)	25.6017	15.2941	45.4806	20.4836
Nutrient Analysis	lb	ME (Mcal/lb)	1.1288	0.9925	1.0125	1.1446
Nutrient Analysis	lb	Urea (lb)	0.0658	0	0	0.0619
Nutrient Analysis	lbs/day	ME Allowable Milk (lbs/day)	58.7387	0.7117	0	32.5962
Nutrient Analysis	lbs/day	MP Allowable Milk (lbs/day)	66.8668	1.5291	0	40.2098
Nutrient Analysis	meq/kg	DCAD1 (meq/kg)	265.745	249.971	-142.736	331.471
Nutrient Analysis	NA	Fermentable CHO	40.3909	41.1358	45.2394	45.1912
Nutrient Analysis	NA	LYS:MET	2.7366	3.1725	3.2625	2.7554
Nutrient Analysis	ppm	Co (ppm)	0.6087	0.7309	1.1209	0.782
Nutrient Analysis	ppm	Cu (ppm)	13.004	15.8075	16.3411	15.451
Nutrient Analysis	ppm	Fe (ppm)	258.57	507.853	202.191	320.975
Nutrient Analysis	ppm	I (ppm)	0.2947	0.3263	0.3301	0.3646
Nutrient Analysis	ppm	Mn (ppm)	45.8576	63.4319	68.0454	53.0624
Nutrient Analysis	ppm	Se Added (ppm)	0.2316	0.2575	0.3606	0.2801
Nutrient Analysis	ppm	Zn (ppm)	76.2289	81.2223	88.7346	89.3473
Ration	lb	As-Fed lbs	107.513	71.8188	43.8159	69.0813
Ration	lb	CFE MSU DAIRY BASE 111918 (DM fed lbs)	1	0.6	0.7017	0.7999
Ration	lb	CFE MSU PreFresh DE 071619 (DM fed lbs)	0	0	1.0027	0
Ration	lb	Corn gluten feed dry (DM fed lbs)	4	0	0	1
Ration	lb	Corn grain ground fine (DM fed lbs)	9.5	0		5
Ration	lb	Cottonseed Fuzzy (DM fed lbs)	3	0	0	0
Ration	lb	DM Fed lbs	53	28.6	28.1015	35.0499
Ration	lb	Grass Pasture 16 CP 55 NDF 7 LNDF (DM fed lbs)	0	1e-08	0	0
Ration	lb	MSU Bag 4 Haylage (DM fed lbs)	0	8.9	0	6
Ration	lb	MSU CV CS (DM fed lbs)	9	9	8.3809	12.3
Ration	lb	MSU fresh high supplement 120518 (DM fed lbs)	2.5	0	0	2.35
Ration	lb	MSU Long bunk BMR CS 18 (DM fed lbs)	8	0	0	0
Ration	lb	MSU Low K Grass Hay (DM fed lbs)	0	0	10.4962	0
Ration	lb	MSU Purchased Alf Hay (DM fed lbs)	0	0	0	4.6
Ration	lb	MSU SB 4 Haylage (DM fed lbs)	9	0	0	0
Ration	lb	MSU SILO 5 GRASSLAGE 081419 (DM fed lbs)	0	6	0	0
Ration	lb	MSU Straw (DM fed lbs)	0	2	0	0
Ration	lb	QLF Ignite Dry Cow 25 (tub) (DM lb)	0	1e-08	0	0
Ration	lb	Soybean Hulls Pellet (DM fed lbs)	4.5	0	0	0
Ration	lb	Soybean meal 475 solvent (DM fed lbs)	2.5	2.1	6	3
Ration	lb	SoyChlor (DM fed lbs)	0	0	1.52	0

## Sheet: Table S2
Table S2: Summary of Relative Abundance for Each Metabolite and Its Class in the Fecal Metabolome.
Metabolites (levels: Class, Name, and Specific metabolite)	Day -1	Week 1	Week 9
Acetylenes	0.00024524	9.37977e-05	0.00013023
Dione	0.00024524	9.37977e-05	0.00013023
8-bromo-7-[(2-chlorophenyl)methyl]-1,3-dimethyl-1,3,7-trihydropurine-2,6-dione	0.00024524	9.37977e-05	0.00013023
Acylcarnitines	0.000381069	0.000398158	0.000365288
Palmitoylcarnitine	0.000381069	0.000398158	0.000365288
Palmitoylcarnitine	0.000346986	0.000370246	0.000307724
Palmitoylcarnitine - eV	3.4083e-05	2.79125e-05	5.75639e-05
Adamantanes	5.6887e-05	3.33661e-05	1.63477e-05
Amantadine	5.6887e-05	3.33661e-05	1.63477e-05
Amantadine	5.6887e-05	3.33661e-05	1.63477e-05
Alcohols	0.000790564	0.000912317	0.000682735
(Z,E)-Tetradeca-9,12-dienol	0.00068914	0.000846454	0.000608221
(Z,E)-Tetradeca-9,12-dienol	0.00068914	0.000846454	0.000608221
Heptan-2-ol	0.000101423	6.58627e-05	7.45137e-05
NCGC00385952-01_C15H26O_1,7-Dimethyl-7-(4-methyl-3-penten-1-yl)bicyclo[2.2.1]heptan-2-ol	0.000101423	6.58627e-05	7.45137e-05
Alkaloids	0.00296045	0.012337	0.0046009
Predicentrine	0.00296045	0.012337	0.0046009
Predicentrine	0.00296045	0.012337	0.0046009
Alkanolamines	0.000262331	0.000114042	0.000130976
Triethanolamine	0.000262331	0.000114042	0.000130976
Triethanolamine	0.000262331	0.000114042	0.000130976
Amides	0.00293925	0.00369925	0.00406179
13-Docosenamide	8.0155e-05	7.8115e-05	8.45703e-05
13-Docosenamide, (Z)-	8.0155e-05	7.8115e-05	8.45703e-05
acetamide	0.000149066	0.000181483	0.000317019
NCGC00380284-01!N-(5-acetamidopentyl)acetamide	0.000149066	0.000181483	0.000317019
Diethyltoluamide	4.7799e-05	4.7269e-05	5.35698e-05
Diethyltoluamide	4.7799e-05	4.7269e-05	5.35698e-05
dodecanamide	8.87568e-05	2.06313e-05	5.43438e-05
AU284606 Lauryl diethanolamide|N,N-bis(2-hydroxyethyl)dodecanamide	8.87568e-05	2.06313e-05	5.43438e-05
enamide	0.0021029	0.00286332	0.00290578
(Z)-3-(4-hydroxyphenyl)-N-[4-[[(E)-3-(4-hydroxyphenyl)prop-2-enoyl]amino]butyl]prop-2-enamide	0.0021029	0.00286332	0.00290578
Isonicotinamide	8.3336e-06	1.57617e-05	2.80642e-05
Isonicotinamide	8.3336e-06	1.57617e-05	2.80642e-05
Lauryl diethanolamide	0.00046224	0.000492665	0.000618446
Lauryl diethanolamide	0.000230865	0.00027221	0.000374193
LU030804 Lauryldiethanolamine|2-[dodecyl(2-hydroxyethyl)amino]ethanol	0.000231375	0.000220455	0.000244253
Amines	0.00539504	0.00443768	0.00642762
1-Octadecanamine	0.00372354	0.0033687	0.00419198
1-Octadecanamine	0.00372354	0.0033687	0.00419198
amyl amine	0.000179239	0.000253854	0.000352126
amyl amine-C16:0	0.000179239	0.000253854	0.000352126
Diferuloyl putrescine	0.000435058	0.000274763	0.000461702
PR311024 Diferuloyl putrescine	0.000435058	0.000274763	0.000461702
Dimethyladamantan-1-amine	2.70095e-05	4.84846e-05	0.000158877
3,5-Dimethyladamantan-1-amine	2.70095e-05	4.84846e-05	0.000158877
Histamine	0.000945384	0.000464041	0.00110382
histamine-C14:0	0.00011794	0.000101855	0.000124467
histamine-C15:0	0.000242234	3.86436e-05	0.000415741
histamine-C16:0	5.6949e-06	4.8674e-06	1.76097e-05
histamine-C18:0	1.37877e-05	2.61001e-05	0.000114973
histamine-C18:1	0.000381039	0.000166328	0.000274501
histamine-C18:2	2.38524e-05	2.16095e-05	1.98651e-05
histamine-C24:0	0.000160837	0.000104638	0.000136664
N,N-Dimethyldodecylamine N-oxide	2.81344e-05	2.25525e-05	3.06345e-05
N,N-Dimethyldodecylamine N-oxide	2.81344e-05	2.25525e-05	3.06345e-05
Normetanephrine	5.66777e-05	5.27835e-06	0.000128483
DL-NORMETANEPHRINE - 50.0 eV	5.66777e-05	5.27835e-06	0.000128483
Amino acid	0.0461599	0.0443614	0.0730935
Acetyl-L-ornithine	1.13214e-05	1.3482e-05	1.82743e-05
N~2~-Acetyl-L-ornithine - 40.0 eV	1.13214e-05	1.3482e-05	1.82743e-05
Aminocaproic acid	8.1878e-05	1.31705e-05	1.06873e-05
PB000470 Aminocaproic acid|6-aminohexanoic acid	8.1878e-05	1.31705e-05	1.06873e-05
Arg-Ile	5.42165e-06	9.2157e-06	1.22327e-05
Arg-Ile	5.42165e-06	9.2157e-06	1.22327e-05
Arginine	0.000824745	0.000354809	0.000486454
ACETYL ARGININE - 40.0 eV	0.0003393	0.000166767	0.000221898
N,N-DIMETHYL-ARGININE	0.000432747	0.000149187	0.000252022
N,N-DIMETHYLARGININE	5.26986e-05	3.88557e-05	1.25342e-05
Citruline	0.000234802	0.00040014	0.000208932
Citruline - 60.00 eV	0.000226758	0.00031887	0.000208653
PB000434 Citrulline|2-amino-5-(carbamoylamino)pentanoic acid	8.0444e-06	8.12705e-05	2.79308e-07
Glutamate	4.78048e-05	3.58142e-05	0.000209688
GLUTAMATE - 60.0 eV	4.78048e-05	3.58142e-05	0.000209688
Guanosine	0.027168	0.0315756	0.0556239
2'-DEOXYGUANOSINE - 20.0 eV	0	0	7.33864e-06
GUANOSINE - 50.0 eV	0.0269467	0.0313034	0.0554383
Guanosine cyclic monophosphate	0.000221281	0.000272222	0.000178239
His-Pro	6.03101e-05	1.7116e-05	2.52987e-05
His-Pro	6.03101e-05	1.7116e-05	2.52987e-05
Histidin	0.000306416	0.000167992	0.000361355
4-IMIDAZOLEACETIC ACID - 60.0 eV	1.1624e-05	8.55e-06	2.35029e-05
L-HISTIDINE - 40.0 eV	0.000227845	9.118e-05	0.000284754
L-HISTIDINE - 50.0 eV	6.69469e-05	6.82619e-05	5.3098e-05
Ile-Pro	0.000317416	0.000178746	0.000234803
Ile-Pro	0.000317416	0.000178746	0.000234803
L-glutamine	0.000592184	0.000579235	0.000665176
L-glutamine	0.000592184	0.000579235	0.000665176
Leu-Phe	8.842e-05	8.91649e-05	0.000110049
Leu-Phe	8.842e-05	8.91649e-05	0.000110049
Leu-Val	0.00385169	0.00283384	0.00363163
Leu-Val	0.00385169	0.00283384	0.00363163
Leucine	0.00151965	0.00147857	0.00164857
LEUCINE - 70.00 eV	0.00151965	0.00147857	0.00164857
Lysine	0.00215073	0.00148947	0.00259658
Lys-C16:0	2.79594e-05	6.49149e-05	0.00028622
Lys-C18:1	0.00147969	0.000779016	0.00151026
N,N,N-TRIMETHYLLYSINE	0.0003734	0.00040227	0.000495615
NALPHA-ACETYL-L-LYSINE - 40.0 eV	0.000269681	0.000243266	0.000304484
Methionine	0.000193735	0.000193515	0.00023081
L-methionine sulfoxide	0.000193735	0.000193515	0.00023081
N-Methylisoleucine	0.000462888	0.000390647	0.000699317
N-Methylisoleucine	0.000462888	0.000390647	0.000699317
Norvaline	0.00158749	0.00149488	0.00202691
L-NORVALINE - 30.0 eV	0.00118388	0.00114699	0.00160843
L-NORVALINE - 70.0 eV	0.000403613	0.000347888	0.000418479
Phenylalanine	0.00308016	0.00118929	0.00190734
L-PHENYLALANINE - 40.0 eV	1.98732e-05	1.46863e-05	4.86416e-05
L-PHENYLALANINE - 50.0 eV	0.000677215	0.000161887	0.00048361
L-PHENYLALANINE - 60.0 eV	0.00136672	0.000377725	0.00050914
N,N-DIMETHYL-1,4-PHENYLENEDIAMINE - 40.0 eV	0.000220596	4.75396e-05	8.33387e-05
Phenylalanine - 50.00 eV	0.000132118	6.08766e-05	0.000105443
RP000401 L-Phenylalanine|(2S)-2-azaniumyl-3-phenylpropanoate	0.000663646	0.000526575	0.000677166
Pipecolic acid	2.4567e-06	3.13005e-06	3.30971e-06
L-PIPECOLIC ACID - 70.0 eV	2.4567e-06	3.13005e-06	3.30971e-06
Proline	4.19495e-05	3.6067e-05	3.91968e-05
PROLINE	4.19495e-05	3.6067e-05	3.91968e-05
Pyroglutamic acid	0.000488141	0.000475549	0.000493548
PYROGLUTAMIC ACID	0.000488141	0.000475549	0.000493548
Tryptophan	2.67004e-05	4.1548e-05	4.03454e-05
L-Tryptophan	2.67004e-05	4.1548e-05	4.03454e-05
Tyrosine	0.00226293	0.000752407	0.00114884
CE000230 Tyrosine	0.00204959	0.000543602	0.000892821
L-TYROSINE - 30.0 eV	2.2874e-05	2.49864e-05	4.1861e-05
L-TYROSINE - 40.0 eV	0	0	9.33036e-06
L-TYROSINE - 50.0 eV	0.000190463	0.000183819	0.000204824
Val-Ile	0.000727413	0.000498496	0.000606741
Val-Ile	0.000727413	0.000498496	0.000606741
Val-Leu	7.21245e-06	5.5284e-06	3.90458e-05
Val-Leu	7.21245e-06	5.5284e-06	3.90458e-05
Val-Phe	1.8035e-05	4.38939e-05	1.44542e-05
Val-Phe	1.8035e-05	4.38939e-05	1.44542e-05
Androgen	0.000454462	0.000400644	0.000498046
Androstane	0.000128458	7.92258e-05	0.000107696
Androstane-3,17-diol	0.000128458	7.92258e-05	0.000107696
Androsterone	6.84457e-05	7.596e-05	0.000106088
5.alpha.-Androsterone	6.84457e-05	7.596e-05	0.000106088
testosterone	0.000257558	0.000245458	0.000284262
h_128_methyl_1_testosterone	0.000257558	0.000245458	0.000284262
Anthranilates	4.5208e-06	4.132e-07	8.4302e-06
Hydroxyanthranilate	4.5208e-06	4.132e-07	8.4302e-06
3-HYDROXYANTHRANILATE - 40.0 eV	4.5208e-06	4.132e-07	8.4302e-06
Aporphines	1.95382e-05	2.862e-06	7.47725e-05
Glaucine	1.95382e-05	2.862e-06	7.47725e-05
Glaucine	1.95382e-05	2.862e-06	7.47725e-05
Aromatic compound	7.32741e-05	8.88338e-05	9.94346e-05
naphthalenol	7.32741e-05	8.88338e-05	9.94346e-05
NCGC00385110-01_C20H38O2_(2R)-1-(5-Hydroxy-3-methylpentyl)-2,5,5,8a-tetramethyldecahydro-2-naphthalenol	7.32741e-05	8.88338e-05	9.94346e-05
Asperphenamates	0.00103232	0.00103097	0.000256198
(S,S)-asperphenamate	0.00103232	0.00103097	0.000256198
(S,S)-asperphenamate	0.00103232	0.00103097	0.000256198
Austinoneol (Penicillium)	9.66015e-05	0.000265497	8.85561e-05
Austinoneol	9.66015e-05	0.000265497	8.85561e-05
Austinoneol	9.66015e-05	0.000265497	8.85561e-05
Benzaldehydes	0.000336418	0.000182203	0.000270402
dimethoxybenzaldehyde	0.000336418	0.000182203	0.000270402
2,3-dimethoxybenzaldehyde	0.000336418	0.000182203	0.000270402
Betaine	0.000642233	0.000523341	0.000655938
CocamidopropylBetaine	1.229e-07	4.5475e-07	3.56883e-06
CocamidopropylBetaine	1.229e-07	4.5475e-07	3.56883e-06
Lauramidopropyl betaine	0.000139999	0.000116301	0.000125229
Lauramidopropyl betaine|3-(Dodecanoylamino)propyl(carboxymethyl)dimethylammonium|carboxymethyl-[3-(dodecanoylamino)propyl]-dimethylazanium	0.000139999	0.000116301	0.000125229
Myristamidopropyl betaine	0.000502111	0.000406585	0.00052714
Myristamidopropyl betaine|carboxymethyl-dimethyl-[3-(tetradecanoylamino)propyl]azanium	0.000502111	0.000406585	0.00052714
Bicyclic terpene	0.000154709	2.14445e-05	0.00103192
Comphene	0.000154709	2.14445e-05	0.00103192
Comphene	0.000154709	2.14445e-05	0.00103192
Bile acid	0.00186339	0.00149504	0.00230984
cholenoic acid	0.000296909	0.000122945	0.000118787
3.beta.-Hydroxy-5-cholenoic acid	0.000296909	0.000122945	0.000118787
cholic acid	0.000406495	0.000337533	0.000601956
cholic acid	0.000387225	0.000305299	0.000507392
DEOXYCHOLIC ACID	1.92705e-05	3.2234e-05	9.45639e-05
Glycocholic acid	0.00012824	7.2905e-05	0.000130649
Glycocholic acid - 40.0 eV	0.00012824	7.2905e-05	0.000130649
Ketodeoxycholic acid	0.000739656	0.000669024	0.00110567
12-Ketodeoxycholic acid	0.000739656	0.000669024	0.00110567
TAUROCHOLIC ACID	0.000279155	0.000288497	0.000349465
TAUROCHOLIC ACID	0.000279155	0.000288497	0.000349465
Tauroursodeoxycholic acid	1.29328e-05	4.13155e-06	3.31611e-06
Tauroursodeoxycholic acid - 40.0 eV	1.29328e-05	4.13155e-06	3.31611e-06
Butanoate	0.00749697	0.00581045	0.00814152
Acetamidobutanoate	0.000931493	0.000867145	0.000985538
4-ACETAMIDOBUTANOATE - 50.0 eV	0.000931493	0.000867145	0.000985538
Carnitine	0.00656548	0.0049433	0.00715598
Acetyl-DL-carnitine	8.68635e-05	0.00024407	0.000203936
DEOXYCARNITINE - 20.0 eV	0.000116225	7.8935e-05	0.000127114
RP025103 Oleoyl-L-Carnitine|(3R)-3-[(Z)-octadec-9-enoyl]oxy-4-(trimethylazaniumyl)butanoate	8.51119e-05	0.000265916	4.54801e-05
RP025602 Stearoyl-L-Carnitine|stearoylcarnitine|3-octadecanoyloxy-4-(trimethylazaniumyl)butanoate	0.00622725	0.00431446	0.00674905
RP025603 Stearoyl-L-Carnitine|stearoylcarnitine|3-octadecanoyloxy-4-(trimethylazaniumyl)butanoate	5.00319e-05	3.99189e-05	3.03979e-05
Carboxylic acid	0.0535944	0.0337761	0.031549
(E)-2-Undecenedioic acid	0.00069414	0.000467294	0.000674818
NCGC00168824-02!(E)-undec-2-enedioic acid	0.00069414	0.000467294	0.000674818
aminododecanedioic acid	0.000432713	0.000628157	0.000676188
6-aminododecanedioic acid, chloride	0.000432713	0.000628157	0.000676188
Brassylic acid	0.000433964	0.00102127	0.000748972
Brassylic acid - 40.0 eV	0.000433964	0.00102127	0.000748972
Carboxylic acid	6.45337e-05	3.12188e-05	3.14384e-05
(2S,3S,4S,5R,6R)-6-[[(3S,4S,6aR,6bS,8aR,9R,12aS,14bR)-9-hydroxy-4-(hydroxymethyl)-4,6a,6b,8a,11,11,14b-heptamethyl-1,2,3,4a,5,6,7,8,9,10,12,12a,14,14a-tetradecahydropicen-3-yl]oxy]-5-[(2S,3R,4S,5R,6R)-4,5-dihydroxy-6-(hydroxymethyl)-3-[(2S,3R,4R,5R,6S)-3,4,5-trihydroxy-6-methyloxan-2-yl]oxyoxan-2-yl]oxy-3,4-dihydroxyoxane-2-carboxylic acid	1.86412e-05	2.8024e-06	2.19311e-06
1-Methyl-1,2,3,4-tetrahydro-Œ≤-carboline-3-carboxylic acid	3.83754e-05	2.84164e-05	2.90248e-05
methyl 3-oxo-2-[(3,4,5-trimethoxyphenyl)methylene]benzo[b]furan-5-carboxylate	7.51715e-06	0	2.20518e-07
Hexanedioic acid	0.0268061	0.0049178	0.0033284
Hexanedioic acid, bis(2-ethylhexyl) ester	0.0268061	0.0049178	0.0033284
Hydroxyoctanoic acid	9.2973e-05	7.55871e-05	0.000241335
2-HYDROXYOCTANOIC ACID	9.2973e-05	7.55871e-05	0.000241335
Indoleacrylic acid	0.000191601	0.000108285	0.000204308
3-Indoleacrylic acid	0.000191601	0.000108285	0.000204308
methoxycinnamic acid	0.000268474	0.000152564	0.000251851
3-Hydroxy-4-methoxycinnamic acid	0.000268474	0.000152564	0.000251851
methylpyridinium	0.000119912	0.000121439	0.000132895
3-carboxy-1-methylpyridinium	0.000119912	0.000121439	0.000132895
NCGC00380646-01	3.20889e-05	2.67157e-05	3.78898e-05
NCGC00380646-01!(E)-5-(4-methoxy-5-methyl-6-oxopyran-2-yl)-3-methylhex-4-enoic acid	3.20889e-05	2.67157e-05	3.78898e-05
octadecenoic acid	0.00926238	0.0112716	0.0094999
12(13)-Epoxy-9Z-octadecenoic acid	9.8605e-05	9.846e-05	0.000126073
13-Keto-9Z,11E-octadecadienoic acid	0.000425529	0.00348429	8.09937e-06
13S-Hydroxy-9Z,11E,15Z-octadecatrienoic acid	0.00867383	0.00765559	0.00930798
9,10-Dihydroxy-12Z-octadecenoic acid	6.44234e-05	3.3266e-05	5.77403e-05
octanoic acid	0.000749306	0.000525388	0.000748113
NCGC00381425-01!8-hydroxy-8-(3-octyloxiran-2-yl)octanoic acid	0.000602936	0.00041546	0.000680785
NCGC00381425-01!8-hydroxy-8-(3-octyloxiran-2-yl)octanoic acid [IIN-based on: CCMSLIB00000846585]	0.00014637	0.000109928	6.73277e-05
oxobutanoic acid	0.000277109	0.000901364	8.16572e-05
NCGC00380283-01!4-[5-[[4-[5-[acetyl(hydroxy)amino]pentylamino]-4-oxobutanoyl]-hydroxyamino]pentylamino]-4-oxobutanoic acid	0.000277109	0.000901364	8.16572e-05
Oxodihydrophytodienoic acid	3.06605e-05	4.40359e-05	2.4767e-05
12-Oxodihydrophytodienoic acid	3.06605e-05	4.40359e-05	2.4767e-05
oxododecanedioic acid	0.000229224	0.000292672	0.000266313
NCGC00381248-01!4-oxododecanedioic acid	0.000229224	0.000292672	0.000266313
oxoheptadecanedioic acid	0.000429702	9.39341e-05	0.000114988
6-oxoheptadecanedioic acid	0.000429702	9.39341e-05	0.000114988
pentanoic acid	0.00245386	0.00235344	0.00236505
(4R)-4-((3S,5R,9S,10S,13R,14S,17R)-3-hydroxy-10,13-dimethyl-12-oxohexadecahydro-1H-cyclopenta[a]phenanthren-17-yl)pentanoic acid	2.96489e-05	9.11495e-06	1.60897e-05
(R)-4-((3R,4R,5S,8S,9S,10R,13R,14S,17R)-3,4-dihydroxy-10,13-dimethylhexadecahydro-1H-cyclopenta[a]phenanthren-17-yl)pentanoic acid	0.000416367	0.000487948	0.000253321
5-(1,2,4a,5-tetramethyl-7-oxo-3,4,8,8a-tetrahydro-2H-naphthalen-1-yl)-3-methylpentanoic acid	0.000232725	0.000582954	0.000115818
5-[(8aS)-2,5,5,8a-tetramethyl-3-oxo-4a,6,7,8-tetrahydro-4H-naphthalen-1-yl]-3-methylpentanoic acid	0.00162709	0.00111544	0.00171825
5-AMINOPENTANOATE	0.000143187	0.000154042	0.000242393
AC1L1X1Z	4.8354e-06	3.9461e-06	1.91723e-05
pimelic acid	0.000328015	0.00029964	0.00027687
pimelic acid	0.000328015	0.00029964	0.00027687
Propanoic acid	0.0099412	0.00969339	0.0108722
NCGC00385802-01_C16H24O3_Propanoic acid, 3-hydroxy-2-[(4aR,8aS)-octahydro-4a-methyl-8-methylene-2(1H)-naphthalenylidene]-, methyl ester, (2E)-	0.0099412	0.00969339	0.0108722
Quinoline-carboxylic acid	0.000756446	0.000750259	0.000971064
2-Hydroxyquinoline-4-carboxylic acid	0.000100609	0.000190887	9.34952e-05
2-QUINOLINECARBOXYLIC ACID - 50.0 eV	4.89265e-05	6.54849e-05	7.05318e-05
4-HYDROXY-2-QUINOLINECARBOXYLIC ACID - 50.0 eV	7.96244e-05	8.06082e-05	9.40142e-05
4-HYDROXY-2-QUINOLINECARBOXYLIC ACID - 60.0 eV	0.000527286	0.000413279	0.000713023
Chalcones	1.725e-08	5.5e-08	9.06734e-06
prop-2-en-1-one	1.725e-08	5.5e-08	9.06734e-06
NCGC00179905-02!(E)-3-(4-methoxyphenyl)-1-[2,4,6-trimethoxy-3-(3-methylbut-2-enyl)phenyl]prop-2-en-1-one	1.725e-08	5.5e-08	9.06734e-06
Chlorophyll derivatives	0.00173635	0.00184034	0.00155547
Pheophorbide A	6.2495e-05	6.64149e-05	7.53182e-05
Pheophorbide A	6.2495e-05	6.64149e-05	7.53182e-05
Pheophytin a	7.31246e-05	3.66269e-05	2.3605e-05
Pheophytin a	7.31246e-05	3.66269e-05	2.3605e-05
Pyropheophytin a	0.00160073	0.0017373	0.00145655
Pyropheophytin a	0.00160073	0.0017373	0.00145655
Chromones	0.00981818	0.00624092	0.00980217
chromen-4-one	0.00977125	0.00618862	0.00975836
7-hydroxy-3-(4-methoxyphenyl)-4H-chromen-4-one	2.62688e-05	2.59955e-06	5.65201e-06
NCGC00180139-02!3-(6-methoxy-1,3-benzodioxol-5-yl)-8,8-dimethylpyrano[2,3-f]chromen-4-one	0.00908689	0.00586892	0.00921072
NCGC00386021-01!8,8-dimethyl-3-(2,4,5-trimethoxyphenyl)pyrano[2,3-f]chromen-4-one	0.000658087	0.000317098	0.000541994
dihydroxychromen-4-one	4.69339e-05	5.23e-05	4.38073e-05
NCGC00385199-01!2-[3,4-bis[[(2S,3R,4S,5S,6R)-3,4,5-trihydroxy-6-(hydroxymethyl)oxan-2-yl]oxy]phenyl]-5,7-dihydroxychromen-4-one	4.69339e-05	5.23e-05	4.38073e-05
Chromophores	0.000155697	0.00013707	0.000160714
lumichrome	0.000155697	0.00013707	0.000160714
lumichrome	0.000155697	0.00013707	0.000160714
Coumarins	0.000317161	0.000184611	0.000224051
benzopyran-4-one	0.000196324	0.000180259	0.00022347
7-hydroxy-3-[7-hydroxy-2-(4-hydroxyphenyl)-4-oxo-3,4-dihydro-2H-1-benzopyran-3-yl]-2-(4-hydroxyphenyl)-3,4-dihydro-2H-1-benzopyran-4-one	0.000196324	0.000180259	0.00022347
Daphnoretin	0.000120837	4.3515e-06	5.80703e-07
MLS001048954-01!	0.000120837	4.3515e-06	5.80703e-07
Cyclic anhydrides	0.0559307	0.0266829	0.0265749
Phthalic anhydride	0.0559307	0.0266829	0.0265749
Phthalic anhydride	0.0559307	0.0266829	0.0265749
Cyclic peptide (Mycotoxin)	1.65331e-05	5.1399e-06	1.31784e-05
Beauvericin [+NH4+]	1.65331e-05	5.1399e-06	1.31784e-05
Beauvericin [+NH4+]	1.65331e-05	5.1399e-06	1.31784e-05
Dicarboxylic acids	0.000920935	0.000801057	0.00106965
Piperidinedicarboxylic acid	0.000903297	0.000765946	0.000905064
2,6-Piperidinedicarboxylic acid	0.000903297	0.000765946	0.000905064
Sebacate	1.76377e-05	3.5111e-05	0.000164586
SEBACATE	1.76377e-05	3.5111e-05	0.000164586
Diterpenoid	0.000111898	0.000377991	1.88314e-05
Kaurane	0.000101104	0.000316319	1.03747e-05
Kaurane	0.000101104	0.000316319	1.03747e-05
Sclareolide	1.0794e-05	6.1672e-05	8.45679e-06
Sclareolide	1.0794e-05	6.1672e-05	8.45679e-06
Eicosanoids	7.87499e-05	5.1605e-05	5.90844e-05
HEDE	7.87499e-05	5.1605e-05	5.90844e-05
15-HEDE	7.87499e-05	5.1605e-05	5.90844e-05
Epoxyeicosanoids	0.000257898	0.000308984	0.000179025
EpOME	0.000257898	0.000308984	0.000179025
9(10)-EpOME	0.000257898	0.000308984	0.000179025
Ester	0.00393878	0.00448407	0.00483763
(hydroxymethyl)but-2-enoat	0.00274483	0.00360519	0.00380784
[(3aR,4S,6E,10Z,11aR)-10-(hydroxymethyl)-6-methyl-3-methylidene-2-oxo-3a,4,5,8,9,11a-hexahydrocyclodeca[b]furan-4-yl] (Z)-4-acetyloxy-2-(hydroxymethyl)but-2-enoate	0.00274483	0.00360519	0.00380784
Acetyl tributyl citrate	6.64389e-05	0.00010727	5.02396e-05
LU052303 Acetyl tributyl citrate|tributyl 2-acetyloxypropane-1,2,3-tricarboxylate	6.64389e-05	0.00010727	5.02396e-05
Bis(2-ethylhexyl) phthalate	0.000750164	0.000399316	0.000519044
Bis(2-ethylhexyl) phthalate	0.000750164	0.000399316	0.000519044
Dibutyl phthalate	3.11849e-05	2.5119e-05	5.06906e-05
Dibutyl phthalate	3.11849e-05	2.5119e-05	5.06906e-05
methylbutanoate	0.000346161	0.00034718	0.000409815
NCGC00380813-01!methyl 2-(2-hydroxypropanoylamino)-3-methylbutanoate	0.000346161	0.00034718	0.000409815
Ethanolamides	2.38031e-05	0.000154555	2.80089e-07
Myristoyl Ethanolamide	2.38031e-05	0.000154555	2.80089e-07
RP003003 Myristoyl Ethanolamide|N-(2-hydroxyethyl)tetradecanamide	2.38031e-05	0.000154555	2.80089e-07
Ethers	0.00063388	0.000507502	0.000340856
Decynediol	9.12425e-06	7.64655e-06	6.612e-06
Decynediol, tetramethyl, di(2-hydroxyethyl) ether	9.12425e-06	7.64655e-06	6.612e-06
Diethylene glycol monobutyl ether	0.000231431	0.000301813	8.44109e-05
Diethylene glycol monobutyl ether|2-(2-butoxyethoxy)ethanol	0.000231431	0.000301813	8.44109e-05
Pinene oxide	8.92861e-05	9.72142e-05	2.21068e-05
alpha.-Pinene oxide	8.92861e-05	9.72142e-05	2.21068e-05
Piperonyl butoxide	5.07282e-05	6.71488e-05	7.32583e-05
Pesticide4_Piperonyl butoxide_C19H30O5_Butacide	5.07282e-05	6.71488e-05	7.32583e-05
Tri(propylene glycol) butyl ether	0.000253311	3.36789e-05	0.000154468
Tri(propylene glycol) butyl ether	0.000253311	3.36789e-05	0.000154468
Fatty acid amides	1.64124e-05	4.41e-05	1.95839e-05
Palmitoyl ethanolamide	1.64124e-05	4.41e-05	1.95839e-05
Palmitoyl ethanolamide	1.64124e-05	4.41e-05	1.95839e-05
Fatty acid esters	0.000308493	0.000253592	0.000288557
Octadecatrienoic acid ethyl ester	0.000103059	0.000122608	0.000134381
9Z,11E,13E-Octadecatrienoic acid ethyl ester	0.000103059	0.000122608	0.000134381
Octadecatrienoic acid methyl ester	0.000205433	0.000130984	0.000154177
9Z,11E,13E-Octadecatrienoic acid methyl ester	0.000205433	0.000130984	0.000154177
Fatty acids	0.0222045	0.0164881	0.0193436
11-Eicosenoic acid	8.5905e-06	7.30795e-06	1.03115e-05
11-Eicosenoic acid - 40.0 eV	8.5905e-06	7.30795e-06	1.03115e-05
14,15-EE-(8Z)-E	0.000520759	0.00108308	0.000706464
14,15-EE-(8Z)-E	0.000520759	0.00108308	0.000706464
Aleuretic Acid	0.0008686	0.000561398	0.000769287
Aleuretic Acid	0.0008686	0.000561398	0.000769287
Arachidic acid	0.000857977	0.000888273	0.000635417
Arachidic acid	0.000857977	0.000888273	0.000635417
Chaulmoogric Acid	6.24804e-05	5.08124e-05	3.66518e-05
Chaulmoogric Acid	6.24804e-05	5.08124e-05	3.66518e-05
Eicosatrienoic acid	0.00417802	0.00245001	0.00425967
(.+/-.)-5,6-Dihydroxy-8Z,11Z,14Z-eicosatrienoic acid	0.00180301	0.00138587	0.00240832
8,9-Dihydroxy-5Z,11Z,14Z-eicosatrienoic acid	0.00145242	0.000618707	0.000788186
cis-5,8,11-Eicosatrienoic acid	0.000370367	0.000108338	0.000201168
cis-5,8,11,14-Eicosatetraenoic acid	0.00055222	0.0003371	0.000861998
Elaidic acid	0.0106982	0.00680082	0.00758932
ELAIDIC ACID	0.0106982	0.00680082	0.00758932
linoleic Acid	0.00140916	0.00124447	0.00169224
9-Oxo-10E,12Z-octadecadienoic acid	0.00076554	0.000590753	0.000832627
Conjugated linoleic Acid (10E,12Z)	0.000643619	0.000653721	0.000859614
linolenic acid	0.00320256	0.00311531	0.00332509
9S-Hydroxy-10E,12Z,15Z-octadecatrienoic acid	0.00157797	0.00158808	0.00210158
RP030403 ?-linolenic acid|linolenic acid|(9Z,12Z,15Z)-octadeca-9,12,15-trienoic acid	0.00162459	0.00152723	0.00122351
Lyso-PC(16:0)	7.81509e-05	2.99344e-05	5.38289e-05
Lyso-PC(16:0)	7.81509e-05	2.99344e-05	5.38289e-05
Octadecadiynoic Acid	2.16088e-05	1.47532e-05	7.90937e-05
9,12-Octadecadiynoic Acid	2.16088e-05	1.47532e-05	7.90937e-05
Petroselinic acid	0.000180954	0.000138418	0.000122931
PETROSELINIC ACID	0.000180954	0.000138418	0.000122931
Pinolenic acid	0.000117423	0.000103516	6.32591e-05
Pinolenic acid	0.000117423	0.000103516	6.32591e-05
Flavones	0.00367337	0.00314868	0.00476
Apigenin	7.6865e-05	3.86704e-05	2.06011e-05
Apigenin - 40.0 eV	7.6865e-05	3.86704e-05	2.06011e-05
Aurantioobtusin	0.00123086	0.000766137	0.000636459
Aurantioobtusin	0.00123086	0.000766137	0.000636459
Dihydroxyflavone	4.40609e-05	3.73816e-05	0.000103562
4,7-Dihydroxyflavone	4.40609e-05	3.73816e-05	0.000103562
Flavone	0.00169673	0.00201177	0.00348826
PR310963 Flavone base + 3O, 2MeO, O-guaiacylglycerol	0.00169673	0.00201177	0.00348826
neobavaisoflavone	0.000310989	0.000244868	0.000365684
neobavaisoflavone	0.000310989	0.000244868	0.000365684
Tetramethoxyflavone	9.09602e-05	2.97704e-05	4.78214e-05
5-Hydroxy-2',4',7,8-Tetramethoxyflavone	9.09602e-05	2.97704e-05	4.78214e-05
Tricin	0.000222901	2.00863e-05	9.76094e-05
FIO00741 Tricin	0.000222901	2.00863e-05	9.76094e-05
Glycerides	0.00850373	0.0182673	0.0504827
Monoelaidin	0.00792978	0.0177832	0.0496399
Monoelaidin	0.00792978	0.0177832	0.0496399
Monolinolenin	0.000195082	8.87124e-05	0.000561535
Monolinolenin (9c,12c,15c)	0.000195082	8.87124e-05	0.000561535
Monomyristin	0.000139114	0.00012668	0.000186904
Monomyristin	0.000139114	0.00012668	0.000186904
Monopalmitolein	0.000239755	0.00026868	9.43601e-05
Monopalmitolein (9c)	0.000239755	0.00026868	9.43601e-05
Glycerophospholipids	0.00109511	0.000832591	0.000888559
OL	0.00109511	0.000832591	0.000888559
OL (32:0)	0.00104031	0.000803943	0.000848555
OL (33:0)	5.4801e-05	2.86475e-05	4.00041e-05
Glycosides	0.000293091	0.000234844	0.000506645
triol	0.000293091	0.000234844	0.000506645
(2R,3R,4R,5R,6S)-2-[[(2R,3S,4S,5R,6R)-6-[1,7-bis(4-hydroxyphenyl)heptan-3-yloxy]-3,4,5-trihydroxyoxan-2-yl]methoxy]-6-methyloxane-3,4,5-triol	0.000293091	0.000234844	0.000506645
Guanidines	0.000583251	0.000996348	0.000476916
Agmatine	4.75935e-05	4.64701e-05	6.005e-05
AGMATINE	3.80119e-05	3.1886e-05	4.65783e-05
AGMATINE SULFATE - 70.0 eV	9.5816e-06	1.45841e-05	1.34717e-05
Guanidinacetic acid	0.000502412	0.000947479	0.000412335
GUANIDINEACETIC ACID	0.000502412	0.000947479	0.000412335
GUDCA	3.32452e-05	2.3992e-06	4.53135e-06
GUDCA - 40.0 eV	3.32452e-05	2.3992e-06	4.53135e-06
Hydroperoxy fatty acids (inflammatory)	2.6358e-05	5.6146e-05	2.52458e-05
HpOTrE	2.6358e-05	5.6146e-05	2.52458e-05
9(S)-HpOTrE	2.6358e-05	5.6146e-05	2.52458e-05
Indole derivates	0.000396861	0.000365541	0.000400659
DL-Indole-3-lactic acid	0.000396861	0.000365541	0.000400659
DL-Indole-3-lactic acid	0.000396861	0.000365541	0.000400659
Ionophore antibitioc	0.00034939	0.000229284	0.0002381
Monensin	0.00034939	0.000229284	0.0002381
Monensin [M+NH4]+	0.00034939	0.000229284	0.0002381
Isoflavones	0.000110552	2.244e-06	2.4494e-06
Daidzein	0.000110552	2.244e-06	2.4494e-06
Daidzein	0.000110552	2.244e-06	2.4494e-06
Ketones	0.0203362	0.0246354	0.0255416
Azacyclotridecan-2-one	0.0138997	0.0174378	0.0159984
LU080702 Azacyclotridecan-2-one	0.000119841	4.78177e-05	5.41611e-05
LU080703 Azacyclotridecan-2-one	0.0137798	0.0173899	0.0159442
Butanone	0.00343594	0.00331164	0.00378362
2-Butanone, 4-(2,6,6-trimethyl-2-cyclohexen-1-yl)-	0.00343594	0.00331164	0.00378362
diol	0.000537323	0.00125037	0.000870429
2,4,7,9-Tetramethyl-5-decyne-4,7-diol	0.000537323	0.00125037	0.000870429
Methyl trans-styryl ketone	0.00245011	0.00263287	0.00488071
LU122402 Methyl trans-styryl ketone|Benzylideneacetone|(E)-4-phenylbut-3-en-2-one	0.00245011	0.00263287	0.00488071
tridecan-10-one	1.31691e-05	2.80945e-06	8.50331e-06
NCGC00385871-01_C15H22O4_2,8-Dihydroxy-5,5,8-trimethyl-11-oxatetracyclo[7.3.1.0~1,9~.0~3,7~]tridecan-10-one	1.31691e-05	2.80945e-06	8.50331e-06
Lactones	0.0398749	0.0365723	0.0542506
benzofuran-2-one	0.0350975	0.0303693	0.0473732
NCGC00384597-01!3a,8-dihydroxy-3,5a,9-trimethyl-4,5,6,7,8,9b-hexahydro-3H-benzo[g][1]benzofuran-2-one	0.0350975	0.0303693	0.0473732
Costunolide	7.69551e-05	8.78895e-05	6.97612e-05
NA003094 (+)-Costunolide|Costunolide|(3aS,6E,10E,11aR)-6,10-dimethyl-3-methylidene-3a,4,5,8,9,11a-hexahydrocyclodeca[b]furan-2-one	9.16685e-06	6.0952e-06	6.65901e-06
NA003462 (+)-Costunolide|Costunolide|(3aS,6E,10E,11aR)-6,10-dimethyl-3-methylidene-3a,4,5,8,9,11a-hexahydrocyclodeca[b]furan-2-one	6.77882e-05	8.17943e-05	6.31022e-05
Dehydrocostus lactone	2.94705e-05	1.19415e-05	2.12786e-05
Dehydrocostus lactone	2.94705e-05	1.19415e-05	2.12786e-05
Sporidesmolide	0.00467097	0.00610322	0.00678636
Sporidesmolide_II_28401_dereplictor_pv_2.5459e-19	0.00467097	0.00610322	0.00678636
Lignans	0.000170106	0.000538222	0.000147921
Enterolactone	0.000170106	0.000538222	0.000147921
Enterolactone	0.000170106	0.000538222	0.000147921
Lipids	0.000486673	0.000315857	0.000409929
N-Oleoylethanolamine	2.25576e-05	2.51255e-06	2.49966e-06
N-Oleoylethanolamine	2.25576e-05	2.51255e-06	2.49966e-06
TAG	0.000464115	0.000313344	0.00040743
TAG (16:0/18:1/18:2)	0.00015535	0.000147572	0.000174602
TAG (18:1/18:2/18:2)	0.000308765	0.000165772	0.000232828
Long-chain alcohols	1.15506e-05	1.67692e-05	1.91401e-05
tetracosan-10-ol	1.15506e-05	1.67692e-05	1.91401e-05
4,5,9,9,13,20,20-heptamethyl-24-oxahexacyclo[17.3.2.0<1,18>.0<4,17>.0<5,14>.0< 8,13>]tetracosan-10-ol	1.15506e-05	1.67692e-05	1.91401e-05
Macrolide antibiotic	0.00359677	0.00149931	0.00191006
Avermectin	0.00359677	0.00149931	0.00191006
Avermectin	0.00359677	0.00149931	0.00191006
Neurotransmitter derivative	0.000372797	0.000290435	0.000375567
melatonin	0.00024894	0.000166355	0.000264992
N-ACETYLSEROTONIN - 40.0 eV	0.00024894	0.000166355	0.000264992
N-Acetyltryptamine	7.9645e-05	4.98099e-05	5.73478e-05
NCGC00015088-09_C12H14N2O_N-[2-(1H-Indol-3-yl)ethyl]acetamide	7.9645e-05	4.98099e-05	5.73478e-05
N-acetyltyramine	4.4213e-05	7.427e-05	5.32271e-05
N-acetyltyramine	4.4213e-05	7.427e-05	5.32271e-05
Norbornane derivative	2.51977e-05	5.21476e-05	2.02437e-05
Nopol	2.51977e-05	5.21476e-05	2.02437e-05
(1R)-(-)-Nopol	2.51977e-05	5.21476e-05	2.02437e-05
NSAID	0.000273306	0.000166233	0.000177664
Acemetacin	0.000273306	0.000166233	0.000177664
ACTARIT	0.000273306	0.000166233	0.000177664
Nucleoside	0.0173036	0.0130748	0.0156165
Adenosine	5.89015e-05	7.69686e-05	6.24376e-05
2'-DEOXYADENOSINE - 30.0 eV	4.48579e-05	3.26004e-05	1.63553e-05
2'-DEOXYADENOSINE - 50.0 eV	1.045e-08	1.825e-08	3.62751e-06
DEOXYADENOSINE	5.6137e-06	2.9211e-05	6.37734e-06
RP010902 Adenosine|(2R,3R,4S,5R)-2-(6-aminopurin-9-yl)-5-(hydroxymethyl)oxolane-3,4-diol	8.4195e-06	1.5139e-05	3.60774e-05
cordycepin	5.12129e-05	2.63573e-05	4.07736e-05
cordycepin	5.12129e-05	2.63573e-05	4.07736e-05
Cytidine	0.017018	0.0127578	0.0152915
2' DEOXYCYTIDINE - 20.0 eV	1.73147e-05	9.9861e-05	4.09651e-06
CYTIDINE - 40.0 eV	0.0122298	0.0105579	0.0108961
CYTIDINE 2',3'-CYCLIC MONO-PHOSPHATE - 50.0 eV	0.00477085	0.00210005	0.00439127
Inosine	0.000175498	0.000213649	0.000221748
Inosine	3.39822e-05	8.7455e-06	8.88521e-06
INOSINE - 50.0 eV	8.99967e-05	0.000128709	8.66113e-05
Inosine, 2'-deoxy-	5.1519e-05	7.61949e-05	0.000126251
Organic acids (antioxidant defense)	0.000140878	0.000809701	0.000458113
Urate	0.000140878	0.000809701	0.000458113
URATE	0.000140878	0.000809701	0.000458113
Organophosphates	0.0013229	0.00111556	0.0012018
Diphenylphosphate	7.23605e-05	6.4605e-05	0.000124028
Diphenylphosphate	7.23605e-05	6.4605e-05	0.000124028
phosphinic acid	4.2845e-05	8.55099e-05	6.22525e-05
PE(16:0_18:1) - (2-aminoethoxy)[3-(hexadecanoyloxy)-2-[octadec-9-enoyloxy]propoxy]phosphinic acid	4.2845e-05	8.55099e-05	6.22525e-05
Tri-isobutyl phosphate	2.28544e-05	2.29169e-05	5.33614e-05
Tri-isobutyl phosphate	2.28544e-05	2.29169e-05	5.33614e-05
Triphenylphosphate	3.19795e-05	2.0498e-05	2.87322e-05
Triphenylphosphate	3.19795e-05	2.0498e-05	2.87322e-05
Tris(2-butoxyethyl) phosphate	0.00115286	0.00092203	0.000933422
LU061002 Tris(2-butoxyethyl) phosphate	0.000293348	0.00030117	0.000296129
Tris(2-butoxyethyl) phosphate	0.00085951	0.000620859	0.000637293
Oxo fatty acids	0.000126641	0.000183181	0.000207717
OxoOTrE	0.000126641	0.000183181	0.000207717
9-OxoOTrE	0.000126641	0.000183181	0.000207717
Phenolic compounds	0.00138363	0.000889839	0.00123025
Harmol	3.34715e-06	1.77907e-05	8.69108e-07
harmol///HarmolHCl2H2O///Harmol	3.34715e-06	1.77907e-05	8.69108e-07
Hydroquinone	0.000151768	4.27095e-05	3.43424e-05
HYDROQUINONE	0.000151768	4.27095e-05	3.43424e-05
hydroxymethylphenol	3.96235e-05	3.11128e-05	0.000190757
2,6-Di-tert-butyl-4-hydroxymethylphenol	3.96235e-05	3.11128e-05	0.000190757
Isovanilmandelic Acid	0.00034955	4.85908e-05	2.54201e-05
3695-24-7	0.00034955	4.85908e-05	2.54201e-05
Sinapoylcholine	0.00083934	0.000749635	0.000978863
ReSpect:PM018094 Sinapoylcholine dimer-isomer	0.00083934	0.000749635	0.000978863
Phenylacetamides	0.00669938	0.00868096	0.00896706
Hydroxyphenylacetamide	0.00669938	0.00868096	0.00896706
4-Hydroxyphenylacetamide	0.00669938	0.00868096	0.00896706
Phosphine oxides	1.0971e-05	1.74418e-05	1.94542e-07
Triphenylphosphine oxide	1.0971e-05	1.74418e-05	1.94542e-07
Triphenylphosphine oxide	1.0971e-05	1.74418e-05	1.94542e-07
Phosphoethanolamines	0.000778872	0.00128877	0.000589635
phosphoethanolamine	0.000778872	0.00128877	0.000589635
1-(9Z-Octadecenoyl)-sn-glycero-3-phosphoethanolamine	6.0328e-05	0.000505617	2.51334e-06
1-Hexadecanoyl-2-(9Z-octadecenoyl)-sn-glycero-3-phosphoethanolamine	2.79485e-05	3.6173e-05	4.78817e-05
1-Myristoyl-2-hydroxy-sn-glycero-3-phosphoethanolamine	0.000188567	0.000189944	0.00017051
1-Palmitoyl-2-hydroxy-sn-glycero-3-phosphoethanolamine	0.000297081	0.000133294	0.000161236
1-Stearoyl-2-hydroxy-sn-glycero-3-phosphoethanolamine	0.000123229	0.000192709	0.000121846
1,2-Di-(9Z-octadecenoyl)-sn-glycero-3-phosphoethanolamine	4.94555e-06	5.6376e-06	4.47305e-06
1,2-Dimyristoyl-sn-glycero-3-phosphoethanolamine - 40.0 eV	4.285e-05	0.000138096	6.87188e-05
RP026103 1-palmitoyl-2-hydroxy-sn-glycero-3-phosphoethanolamine|1-palmitoyl-sn-glycero-3-phosphoethanolamine|2-azaniumylethyl [(2R)-3-hexadecanoyloxy-2-hydroxypropyl] phosphate	3.39229e-05	8.72979e-05	1.24555e-05
Phospholipids	0.0567459	0.0248195	0.031008
Arachidonoylthio-PC	7.016e-05	8.03949e-05	7.92567e-05
Arachidonoylthio-PC	7.016e-05	8.03949e-05	7.92567e-05
Dipalmitoyl cephalin	0.000644994	0.000492175	0.000699738
DIPALMITOYL CEPHALIN	0.000644994	0.000492175	0.000699738
LPC	0.00043469	0.000417861	0.000443487
PR310843 LPC 18:2	0.000157241	3.39356e-05	3.15165e-05
PR310844 LPC 18:2	0.000277449	0.000383926	0.00041197
PE-DAG	1.16047e-05	3.28845e-06	1.94703e-05
PE-DAG (16:0/16:1)	1.16047e-05	3.28845e-06	1.94703e-05
phosphocholine	0.0555844	0.0238258	0.0297661
1-(1Z-Hexadecenyl)-sn-glycero-3-phosphocholine	0.000148689	0.000310598	0.000162333
1-(9Z-Octadecenoyl)-2-tetradecanoyl-sn-glycero-3-phosphocholine	0.00740903	0.00951372	0.00893965
1-(9Z-Octadecenoyl)-sn-glycero-3-phosphocholine	0	0	7.03829e-06
1-Heptadecanoyl-sn-glycero-3-phosphocholine	0.000301375	6.57724e-05	8.46992e-05
1-Hexadecanoyl-2-(9Z-octadecenoyl)-sn-glycero-3-phosphocholine	6.88495e-05	1.78514e-05	3.62393e-05
1-Hexadecanoyl-2-octadecadienoyl-sn-glycero-3-phosphocholine	3.50134e-05	3.8394e-05	9.87657e-05
1-Hexadecyl-2-(9Z-octadecenoyl)-sn-glycero-3-phosphocholine	0.000111257	0.000100675	0.000164
1-Myristoyl-2-palmitoyl-sn-glycero-3-phosphocholine	2.9403e-06	4.6769e-06	9.93114e-06
1-Myristoyl-2-stearoyl-sn-glycero-3-phosphocholine	0.0453648	0.0120647	0.0186849
1-Octadecanoyl-2-octadecenoyl-sn-glycero-3-phosphocholine	2.70515e-05	1.18049e-05	1.05084e-05
1-Oleoyl-2-palmitoyl-sn-glycero-3-phosphocholine	3.3981e-05	2.48605e-05	9.81561e-06
1-Palmitoyl-2-linoleoyl-sn-glycero-3-phosphocholine	5.7155e-06	4.8813e-06	7.81271e-06
1-Stearoyl-2-hydroxy-sn-glycero-3-phosphocholine	0.000305644	0.00039583	0.000130337
1-Stearoyl-2-linoleoyl-sn-glycero-3-phosphocholine	0.000325396	0.000223781	0.000306258
1-Stearoyl-2-myristoyl-sn-glycero-3-phosphocholine	5.37121e-05	8.66595e-06	2.00017e-05
1,2-Diheptadecanoyl-sn-glycero-3-phosphocholine	9.72124e-05	5.08504e-05	7.51747e-05
1,2-Dilinoleoyl-sn-glycero-3-phosphocholine	0.000894555	0.000545177	0.000685109
1,2-Dipentadecanoyl-sn-glycero-3-phosphocholine	0.000116681	0.00011966	0.000150861
1,2-Ditetradecanoyl-sn-glycero-3-phosphocholine	0.00028255	0.000323852	0.000182592
Piperidine derivatives	0.000242342	0.000217172	0.000368959
(2R,6R)-2-methyl-6-tridecylpiperidine	2.28435e-05	1.27984e-05	2.11166e-05
(2R,6R)-2-methyl-6-tridecylpiperidine	2.28435e-05	1.27984e-05	2.11166e-05
tetramethylpiperidin-4-ol	0.000219499	0.000204373	0.000347842
AU252106 4-Hydroxy-1-(2-hydroxyethyl)-2,2,6,6-tetramethylpiperidine|1-Piperidineethanol, 4-hydroxy-2,2,6,6-tetramethyl-|1-(2-hydroxyethyl)-2,2,6,6-tetramethylpiperidin-4-ol	0.000219499	0.000204373	0.000347842
Plant hormone	0.000264371	0.000255025	0.000286821
Jasmonic acid	0.000198295	0.000197029	0.000214815
Jasmonic acid	0.000198295	0.000197029	0.000214815
Traumatic Acid	6.6076e-05	5.7997e-05	7.20055e-05
Traumatic Acid - 40.0 eV	6.6076e-05	5.7997e-05	7.20055e-05
Platelet-activating factors	0.000148727	0.000218705	0.00014412
PAF C-16	0.000148727	0.000218705	0.00014412
PAF C-16	0.000148727	0.000218705	0.00014412
Polyamines	0.000457451	0.000323246	0.00045409
N-Acetyl cadaverine	4.3251e-06	1.07905e-06	7.65042e-06
N-Acetylcadaverine - 40.0 eV	4.3251e-06	1.07905e-06	7.65042e-06
Spemidine	0.000423542	0.000293452	0.000418641
N8-Acetylspermidine - 40.0 eV	0.000342187	0.000244484	0.0002982
SPERMIDINE - 60.0 eV	8.13542e-05	4.89684e-05	0.000120442
Spermine	2.95838e-05	2.87148e-05	2.77983e-05
Spermine	2.95838e-05	2.87148e-05	2.77983e-05
Polyethylene glycols	0.000393986	0.000424335	0.00105075
Hexaethylene glycol	9.73053e-05	0.000111645	0.000529676
Hexaethylene glycol	9.73053e-05	0.000111645	0.000529676
Tetraethylene glycol	0.00029668	0.000312689	0.000521074
Tetraethylene glycol	0.00029668	0.000312689	0.000521074
Polyunsaturated fatty alcohols	5.39478e-05	0.000131665	0.000106029
tetrol	5.39478e-05	0.000131665	0.000106029
(6E,10E,14E,18E)-2,6,10,15,19,23-hexamethyltetracosa-6,10,14,18-tetraene-2,3,22,23-tetrol	5.39478e-05	0.000131665	0.000106029
Porphyrins	0.00139369	0.00148369	0.00153956
Biliverdin	3.52694e-05	2.22384e-05	3.26555e-05
Biliverdin	3.52694e-05	2.22384e-05	3.26555e-05
protoporphyrin IX	0.00135842	0.00146145	0.0015069
protoporphyrin IX	0.00135842	0.00146145	0.0015069
Pteridines	3.52429e-05	3.83459e-05	7.62548e-05
Pterin	3.52429e-05	3.83459e-05	7.62548e-05
PTERIN - 50.0 eV	3.52429e-05	3.83459e-05	7.62548e-05
Purines	0.000343287	0.000356282	0.000133784
Hypoxanthine	0.000213668	0.000149719	2.57873e-05
Hypoxanthine	0.000213668	0.000149719	2.57873e-05
Oxopurine	0.00012962	0.000206563	0.000107996
6-OXOPURINE - 40.0 eV	0.00012962	0.000206563	0.000107996
Pyrano[2,3-f]chromenes	4.59364e-05	5.66314e-05	5.27848e-05
NCGC00385816-01	4.59364e-05	5.66314e-05	5.27848e-05
NCGC00385816-01!(10-hydroxy-8,8-dimethyl-2-oxo-9,10-dihydropyrano[2,3-f]chromen-9-yl) (Z)-2-methylbut-2-enoate	4.59364e-05	5.66314e-05	5.27848e-05
Pyridines	0.00179757	0.00199488	0.00222487
pyridine	0.00179757	0.00199488	0.00222487
EQ300802 Nicotine|3-[(2S)-1-methylpyrrolidin-2-yl]pyridine|3-[(2S)-1-methyl-2-pyrrolidinyl]pyridine	0.00179757	0.00199488	0.00222487
Pyrimidines	7.80137e-05	0.000116939	9.98129e-05
pyrimidin	7.80137e-05	0.000116939	9.98129e-05
4-amino-1-((2R,3R,4S,5R)-3,4-dihydroxy-5-(hydroxymethyl)tetrahydrofuran-2-yl)pyrimidin-2(1H)-one	7.80137e-05	0.000116939	9.98129e-05
Pyrrole derivative	0.000187074	0.000163715	0.000253176
Urocanic acid	0.000187074	0.000163715	0.000253176
UROCANIC ACID	0.000187074	0.000163715	0.000253176
Quaternary ammonium compounds	0.00161681	0.00154482	0.00184647
1-Hexadecylpyridinium	0.000259265	0.000233674	0.000275951
1-Hexadecylpyridinium	0.000259265	0.000233674	0.000275951
Benzyldodecyldimethylammonium	0.000101365	8.7005e-05	0.000102086
Benzyldodecyldimethylammonium	0.000101365	8.7005e-05	0.000102086
Benzyltetradecyldimethylammonium	1.8858e-05	1.09919e-05	2.18165e-05
Benzyltetradecyldimethylammonium	1.8858e-05	1.09919e-05	2.18165e-05
Dimethyldioctadecylammonium cation	0.00115882	0.00115302	0.00134826
Dimethyldioctadecylammonium cation	0.00115882	0.00115302	0.00134826
Stercobilin	1.18422e-05	1.08605e-05	1.12454e-05
Stercobilin	1.18422e-05	1.08605e-05	1.12454e-05
Valerobetaine	6.6665e-05	4.927e-05	8.71093e-05
possibly - gamma-Valerobetaine see jones Nat Metabolism 2021	6.6665e-05	4.927e-05	8.71093e-05
Quinolines	0.00394173	0.00450261	0.00479748
Ethoxyquin	0.00394173	0.00450261	0.00479748
LU042103 Ethoxyquin|6-ethoxy-2,2,4-trimethyl-1H-quinoline	0.00394173	0.00450261	0.00479748
Quinones	2.12115e-05	0.000138381	1.12062e-05
coenzyme Q10	2.12115e-05	0.000138381	1.12062e-05
Ubidecarenone	2.12115e-05	0.000138381	1.12062e-05
SCFA	0.0015888	0.00153113	0.00163405
Acetic acid	0.00147274	0.00141934	0.00159585
5-HYDROXYINDOLE-3-ACETIC ACID	0.000973617	0.000959877	0.00109931
5-HYDROXYINDOLEACETATE - 40.0 eV	3.28991e-05	8.89545e-06	3.42792e-05
NCGC00347704-02_C24H32O7_2H-Oxireno[1,10a]phenanthro[3,2-b]furan-10(11bH)-one, 5,7-bis(acetyloxy)-3,3a,4,5,6,7,7a,7b,8,8a-decahydro-4,4,7a,11-tetramethyl-, (1aS,3aR,5S,7S,7aR,7bS,8aR,11bR)-	0.000237978	0.000284187	0.000212626
NCGC00385123-01_C22H30O6_7b,9-Dihydroxy-3-(hydroxymethyl)-1,1,6,8-tetramethyl-5-oxo-1,1a,1b,4,4a,5,7a,7b,8,9-decahydro-9aH-cyclopropa[3,4]benzo[1,2-e]azulen-9a-yl acetate	7.24639e-05	3.65141e-05	4.81918e-05
NCGC00385642-01!1,4-dihydroxyheptadec-16-en-2-yl acetate [IIN-based: Match]	0.000155777	0.000129863	0.000201439
propionic acid	0.000116062	0.000111798	3.82015e-05
EA020306 Ibuprofen|(S)-(+)-Ibuprofen| (2S)-2-(4-isobutylphenyl)propionic acid	0	8.7282e-05	0
EA020311 Ibuprofen|(S)-(+)-Ibuprofen| (2S)-2-(4-isobutylphenyl)propionic acid	0.000116062	2.45165e-05	3.82015e-05
Siloxanes	0.00394524	0.0040067	0.00441534
Cyclopentasiloxane	0.00394524	0.0040067	0.00441534
Cyclopentasiloxane, decamethyl-	0.00394524	0.0040067	0.00441534
Sorbitan esters	0.000221521	8.63402e-05	0.000152793
Sorbitane Monooleate	9.62996e-05	3.57566e-05	4.81389e-05
Sorbitane Monooleate - Polysorbate 20 in-source fragment	9.62996e-05	3.57566e-05	4.81389e-05
Sorbitane Monopalmitate	4.83072e-05	1.73348e-05	2.7734e-05
Sorbitane Monopalmitate - Polysorbate 40 in-source fragment	4.83072e-05	1.73348e-05	2.7734e-05
Sorbitane Monostearate	7.69138e-05	3.32488e-05	7.69196e-05
Sorbitane Monostearate - Polysorbate 60 in-source fragment	7.69138e-05	3.32488e-05	7.69196e-05
Sphingoid bases	0.00209133	0.0012158	0.00189488
Phytosphingosine	0.00208818	0.00121206	0.00187891
Phytosphingosine	0.00208818	0.00121206	0.00187891
Sphinganine	3.1462e-06	3.73905e-06	1.59634e-05
SPHINGANINE	3.1462e-06	3.73905e-06	1.59634e-05
Sphingolipids	0.000404279	0.000321685	0.000336245
Ceramide	0.000404279	0.000321685	0.000336245
Ceramide (18:1/16:0)	6.317e-05	5.334e-05	6.00721e-05
N-[1,3-dihydroxyoctadec-4-en-2-yl]hexadecanamide	0.000341109	0.000268345	0.000276173
Steroidal alkaloids	0.000105411	7.0952e-05	9.30059e-05
Solasodine	2.09213e-05	1.36759e-05	1.81022e-05
NA003172 Solasodin|Solasodine	2.09213e-05	1.36759e-05	1.81022e-05
Tomatidine	8.44899e-05	5.7276e-05	7.49037e-05
Tomatidine	8.44899e-05	5.7276e-05	7.49037e-05
Sugars	0.0229196	0.0206357	0.0244109
Glycan Lacto-N-biose	0.00931495	0.0141312	0.0201944
Glycan Lacto-N-biose	0.00931495	0.0141312	0.0201944
Maltotriose	6.05005e-05	4.07085e-05	5.97982e-05
Maltotriose - 40.0 eV	6.05005e-05	4.07085e-05	5.97982e-05
Mannitol	0.00200644	0.00231733	0.00114442
MANNITOL - 40.0 eV	0.00200644	0.00231733	0.00114442
N-acetyl-galactosamine	2.5913e-05	1.03181e-05	2.62818e-05
N-acetyl-beta-D-galactosamine - 40.0 eV	1.295e-07	2.36e-08	9.6771e-06
N-ACETYL-GALACTOSAMINE	2.57835e-05	1.02945e-05	1.66047e-05
N-acetylmuramic acid	0.000114538	0.000139187	0.000204512
N-ACETYLMURAMIC ACID	0.000114538	0.000139187	0.000204512
Stachyose	0.0113758	0.00398529	0.00276737
Stachyose	0.0113758	0.00398529	0.00276737
Trehalose	2.1492e-05	1.16252e-05	1.41162e-05
D-(+)-Trehalose	2.1492e-05	1.16252e-05	1.41162e-05
Sulfonamides	0.00508449	0.00555465	0.00806247
Diphenylsulfone	0.0029872	0.00379068	0.0051971
Diphenylsulfone	0.0029872	0.00379068	0.0051971
N-Butylbenzenesulfonamide	0.00209729	0.00176397	0.00286536
N-Butylbenzenesulfonamide	0.00209729	0.00176397	0.00286536
Triterpenes	0.00133116	0.00086348	0.00104604
Dipterocarpol	0.000545523	0.000301142	0.00048091
Dipterocarpol	0.000545523	0.000301142	0.00048091
Manool	0.000690781	0.000513161	0.000483389
Manool	0.000690781	0.000513161	0.000483389
Panaxatriol	1.2209e-05	1.03915e-05	2.60427e-05
Panaxatriol	1.2209e-05	1.03915e-05	2.60427e-05
Uvaol	8.26516e-05	3.8785e-05	5.57031e-05
Uvaol	8.26516e-05	3.8785e-05	5.57031e-05
Unknown	0.000308753	0.000249987	0.00027925
TOP 8 Psoriasis feature - Unknown FeatureID=4262	0.000212118	0.000209304	0.000206633
TOP 8 Psoriasis feature - Unknown FeatureID=4262	0.000212118	0.000209304	0.000206633
unknown	9.66347e-05	4.06829e-05	7.26172e-05
23	9.66347e-05	4.06829e-05	7.26172e-05
Ureas	2.3453e-05	1.27044e-05	1.53813e-05
1,3-Dicyclohexylurea	2.3453e-05	1.27044e-05	1.53813e-05
1,3-Dicyclohexylurea	2.3453e-05	1.27044e-05	1.53813e-05
Vitamin	0.00631076	0.00837599	0.0086996
Alpha-tochopheryl acetate	0.00039143	0.000249209	0.000392072
alpha-TOCHOPHERYL ACETATE	0.00039143	0.000249209	0.000392072
Biotin	0.000190768	0.000142026	0.000405612
BIOTIN	4.5316e-05	2.95649e-05	4.45815e-05
DETHIOBIOTIN - 70.0 eV	4.4822e-05	3.89079e-05	7.39961e-05
LU132804 Biotin|5-[(3aS,4S,6aR)-2-oxo-1,3,3a,4,6,6a-hexahydrothieno[3,4-d]imidazol-4-yl]pentanoic acid	0.00010063	7.35536e-05	0.000287035
Dexpanthenol	1.45965e-05	1.58e-05	2.02145e-05
Dexpanthenol	1.45965e-05	1.58e-05	2.02145e-05
Niacinamide	5.88373e-05	6.10389e-05	6.76914e-05
LU025102 Niacinamide|Nicotinamide|pyridine-3-carboxamide	5.88373e-05	6.10389e-05	6.76914e-05
Pantothenic acid	0.000199561	0.000158298	0.000157213
D-PANTOTHENIC ACID - 40.0 eV	0.000107008	4.24385e-05	5.40555e-05
LU087003 Pantothenate|Pantothenic acid|3-[[(2R)-2,4-dihydroxy-3,3-dimethylbutanoyl]amino]propanoic acid	9.25534e-05	0.000115859	0.000103158
Pyridoxate	2.17365e-05	2.06164e-05	2.78794e-05
4-PYRIDOXATE - 70.0 eV	2.17365e-05	2.06164e-05	2.78794e-05
Riboflavin	5.87659e-05	0.000331069	5.57459e-06
RIBOFLAVIN - 50.0 eV	5.87659e-05	0.000331069	5.57459e-06
Vitamin E	0.00439856	0.00625447	0.00640796
alpha.-CMBHC	0.00439856	0.00625447	0.00640796
Vitamin K1	0.000976511	0.00114346	0.00121539
VITAMIN K1	0.000976511	0.00114346	0.00121539
Xanthine oxidase inhibitors	0.000821851	0.000551981	0.00211278
Allopurinol	0.000821851	0.000551981	0.00211278
Allopurinol	0.00081804	0.000547234	0.00210447
FIO00458 Allopurinol	3.8111e-06	4.74625e-06	8.30552e-06
Xanthophylls	0.000388777	0.000337361	0.000635478
Cryptoxanthin	0.000388777	0.000337361	0.000635478
beta.-Cryptoxanthin	0.000388777	0.000337361	0.000635478
Grand Total	0.442688	0.363428	0.466138

## Sheet: Table S3
Table S3: Summary of Relative Abundance for Each Microbial Metabolic Pathway and Its Class in the Fecal Metagenome.
Pathway (levels: Class, Subclass, and Specific Pathway)	Day -1	Week 1	Week 5	Week 9
Biosynthesis	0.00444222	0.00274685	0.00282511	0.00294555
Amine and Polyamine Biosynthesis	2.81925e-06	0	0	1.94207e-06
superpathway of arginine and polyamine biosynthesis	1.21055e-06	0	0	1.20305e-06
superpathway of polyamine biosynthesis I	8.0675e-07	0	0	3.9865e-07
superpathway of putrescine biosynthesis	8.0195e-07	0	0	3.40375e-07
Amino Acid Biosynthesis	0.000989261	0.000522851	0.000479935	0.000518572
L-arginine biosynthesis I (via L-ornithine)	4.57313e-05	3.33133e-05	2.8996e-05	2.05906e-05
L-arginine biosynthesis II (acetyl cycle)	3.56652e-05	2.43006e-05	2.0582e-05	1.43712e-05
L-arginine biosynthesis III (via N-acetyl-L-citrulline)	6.09913e-05	5.15277e-05	4.19016e-05	3.94175e-05
L-arginine biosynthesis IV (archaebacteria)	3.1601e-06	7.52015e-06	0	5.81916e-06
L-citrulline biosynthesis	0	0	0	6.9735e-07
L-cysteine biosynthesis VI (from L-methionine)	2.59919e-05	1.62387e-05	1.8946e-05	2.30317e-05
L-glutamate and L-glutamine biosynthesis	8.20485e-06	8.12685e-06	0	1.37978e-06
L-glutamine biosynthesis III	9.55333e-06	1.0816e-06	0	0
L-histidine biosynthesis	4.04053e-05	1.26983e-05	1.23324e-05	1.93958e-05
L-isoleucine biosynthesis I (from threonine)	5.0141e-05	2.51726e-05	2.48603e-05	2.73028e-05
L-isoleucine biosynthesis III	4.67648e-05	3.65726e-05	3.78873e-05	3.37054e-05
L-isoleucine biosynthesis IV	1.966e-06	5.70675e-07	0	6.23475e-07
L-lysine biosynthesis I	2.26622e-05	4.0265e-07	0	2.53979e-06
L-lysine biosynthesis II	1.91597e-05	7.62767e-07	1.15468e-06	3.51843e-06
L-lysine biosynthesis III	4.07076e-05	1.98173e-05	1.90944e-05	2.30914e-05
L-lysine biosynthesis VI	3.82573e-05	1.69114e-05	1.43217e-05	1.67204e-05
L-methionine biosynthesis I	2.9675e-07	0	0	0
L-methionine biosynthesis II	8.61325e-06	1.23694e-06	2.1319e-06	3.25041e-06
L-methionine biosynthesis III	3.20007e-05	6.01008e-06	6.67192e-06	1.16833e-05
L-methionine biosynthesis IV	9.06038e-06	9.78665e-06	1.1285e-05	1.55038e-05
L-ornithine biosynthesis I	2.46523e-05	1.42436e-05	1.1565e-05	7.84611e-06
L-ornithine biosynthesis II	4.0487e-06	3.74585e-06	4.70042e-06	2.87269e-06
L-valine biosynthesis	4.02322e-05	2.89788e-05	2.36446e-05	2.2782e-05
seleno-amino acid biosynthesis (plants)	9.08225e-06	9.61717e-07	2.09745e-06	3.68309e-06
superpathway of aromatic amino acid biosynthesis	5.94319e-05	2.36995e-05	1.73635e-05	1.6567e-05
superpathway of branched chain amino acid biosynthesis	4.69301e-05	2.3203e-05	2.33028e-05	2.61743e-05
superpathway of L-alanine biosynthesis	2.85727e-05	2.33348e-06	2.63856e-06	5.4283e-06
superpathway of L-aspartate and L-asparagine biosynthesis	3.48527e-05	3.32785e-05	3.70454e-05	4.20702e-05
superpathway of L-cysteine biosynthesis (mammalian)	2.8725e-07	0	0	0
superpathway of L-homoserine and L-methionine biosynthesis	4.9965e-07	0	0	0
superpathway of L-isoleucine biosynthesis I	6.80766e-05	4.20032e-05	3.83871e-05	4.40002e-05
superpathway of L-lysine, L-threonine and L-methionine biosynthesis II	3.96729e-05	1.79966e-05	1.39708e-05	1.84194e-05
superpathway of L-methionine biosynthesis (by sulfhydrylation)	1.3937e-06	0	0	0
superpathway of L-methionine biosynthesis (transsulfuration)	5.6225e-07	0	0	0
superpathway of L-phenylalanine biosynthesis	3.60675e-05	9.32532e-06	7.79942e-06	1.09057e-05
superpathway of L-serine and glycine biosynthesis I	2.74858e-05	1.62723e-05	2.01716e-05	1.84057e-05
superpathway of L-threonine biosynthesis	4.57978e-05	3.40082e-05	3.62662e-05	3.53343e-05
superpathway of L-tyrosine biosynthesis	2.22822e-05	7.4985e-07	8.173e-07	1.4409e-06
Aminoacyl-tRNA Charging	0.000370057	0.000412752	0.00045705	0.000413466
tRNA charging	0.000370057	0.000412752	0.00045705	0.000413466
Aromatic Compound Biosynthesis	6.90701e-05	2.98992e-05	2.39434e-05	2.59294e-05
chorismate biosynthesis from 3-dehydroquinate	3.20854e-05	1.47497e-05	1.1858e-05	1.25551e-05
chorismate biosynthesis I	3.69848e-05	1.51495e-05	1.20854e-05	1.33743e-05
Carbohydrate Biosynthesis	0.000628879	0.0003611	0.000333631	0.000381066
Calvin-Benson-Bassham cycle	0.000116805	0.000105079	0.000107317	0.000119381
CMP-3-deoxy-D-manno-octulosonate biosynthesis	1.46225e-06	0	7.5395e-07	2.15442e-06
CMP-legionaminate biosynthesis I	0	0	3.442e-07	1.25065e-06
colanic acid building blocks biosynthesis	3.77447e-06	2.0698e-06	4.33067e-06	2.70908e-06
dTDP-&alpha;-D-ravidosamine and dTDP-4-acetyl-&alpha;-D-ravidosamine biosynthesis	6.44025e-07	0	0	6.1125e-07
dTDP-&beta;-D-fucofuranose biosynthesis	1.225e-06	0	0	5.06868e-07
dTDP-&beta;-L-rhamnose biosynthesis	7.48284e-05	5.70527e-05	5.7459e-05	5.85511e-05
dTDP-N-acetylthomosamine biosynthesis	6.1285e-07	7.361e-07	7.58025e-07	0
GDP-mannose biosynthesis	1.74052e-06	1.6353e-06	3.4899e-06	1.37294e-06
gluconeogenesis I	2.81581e-05	8.7214e-06	9.53325e-06	2.4145e-05
gluconeogenesis III	4.73045e-06	1.7095e-06	4.76138e-06	3.90255e-06
glycogen biosynthesis I (from ADP-D-Glucose)	0.000103453	9.80956e-05	8.40504e-05	7.13162e-05
O-antigen building blocks biosynthesis (E. coli)	6.00395e-05	7.6651e-06	2.14246e-06	1.99877e-05
starch biosynthesis	6.61064e-05	2.39805e-06	0	5.83487e-06
sucrose biosynthesis II	9.90762e-05	5.85302e-05	4.654e-05	4.39532e-05
superpathway of GDP-mannose-derived O-antigen building blocks biosynthesis	2.6375e-07	2.46725e-07	0	4.05225e-07
superpathway of UDP-glucose-derived O-antigen building blocks biosynthesis	3.59647e-05	1.42621e-05	1.13594e-05	1.60401e-05
UDP-N-acetyl-D-glucosamine biosynthesis I	2.99949e-05	2.89827e-06	7.92105e-07	8.94389e-06
Carboxylic Acid Biosynthesis	4.00363e-05	9.44975e-06	1.25278e-05	2.2475e-05
3-dehydroquinate biosynthesis II (archaea)	1.67867e-05	4.39453e-06	6.28473e-06	1.17434e-05
chorismate biosynthesis II (archaea)	2.32496e-05	5.05523e-06	6.24305e-06	1.07316e-05
Cell Structure Biosynthesis	0.000271107	0.000107504	8.99531e-05	0.000105536
lipid IVA biosynthesis (E. coli)	2.8486e-06	1.29875e-06	2.65635e-06	1.4171e-06
lipid IVA biosynthesis (P. putida)	2.8486e-06	1.29875e-06	2.65635e-06	1.4171e-06
peptidoglycan biosynthesis I (meso-diaminopimelate containing)	4.79667e-05	1.73764e-05	1.54647e-05	1.82468e-05
peptidoglycan biosynthesis II (staphylococci)	2.1513e-06	0	0	0
peptidoglycan biosynthesis III (mycobacteria)	4.82692e-05	1.86212e-05	1.46031e-05	1.64634e-05
peptidoglycan biosynthesis V (&beta;-lactam resistance)	1.2904e-06	0	0	0
peptidoglycan maturation (meso-diaminopimelate containing)	3.71787e-06	0	1.975e-07	2.31237e-06
UDP-N-acetylmuramoyl-pentapeptide biosynthesis I (meso-diaminopimelate containing)	4.88259e-05	2.00651e-05	1.78045e-05	2.05101e-05
UDP-N-acetylmuramoyl-pentapeptide biosynthesis II (lysine-containing)	3.95753e-05	1.31803e-05	9.6017e-06	1.29029e-05
UDP-N-acetylmuramoyl-pentapeptide biosynthesis III (meso-diaminopimelate containing)	7.36136e-05	3.56638e-05	2.6969e-05	3.22661e-05
Cofactor, Carrier, and Vitamin Biosynthesis	0.000586496	0.000348104	0.000347591	0.000342755
&gamma;-glutamyl cycle	2.16484e-05	1.90779e-05	1.767e-05	1.46641e-05
3PG-factor 420 biosynthesis	3.61472e-06	0	1.8825e-07	1.74265e-06
4-amino-2-methyl-5-diphosphomethylpyrimidine biosynthesis II	6.93935e-06	0	0	4.178e-07
6-hydroxymethyl-dihydropterin diphosphate biosynthesis I	8.6859e-06	8.96975e-07	5.60975e-07	7.24374e-06
coenzyme A biosynthesis I (prokaryotic)	4.06561e-05	2.7962e-05	2.41539e-05	2.21006e-05
coenzyme A biosynthesis II (eukaryotic)	4.00887e-05	1.57741e-05	1.22866e-05	1.44306e-05
factor 420 biosynthesis I (archaea)	4.08882e-06	0	1.79267e-07	3.25053e-06
factor 420 biosynthesis II (mycobacteria)	5.00793e-06	2.20767e-07	7.87733e-07	4.03516e-06
flavin biosynthesis I (bacteria and plants)	1.14089e-05	1.1064e-05	8.29438e-06	8.75491e-06
flavin biosynthesis III (fungi)	2.16643e-06	2.95675e-07	8.5445e-07	6.021e-07
folate transformations II (plants)	0.000114637	0.000142573	0.000153875	0.000128593
folate transformations III (E. coli)	1.33011e-05	8.75618e-06	7.99278e-06	1.16424e-05
molybdopterin biosynthesis	1.27425e-05	1.71432e-05	1.33098e-05	7.56783e-06
NAD de novo biosynthesis I (from aspartate)	3.65603e-05	6.1559e-06	1.12022e-05	1.31176e-05
NAD salvage pathway I (PNC VI cycle)	3.04594e-05	0	0	4.91211e-07
NAD salvage pathway II (PNC IV cycle)	2.1077e-05	3.1175e-07	2.945e-07	1.26912e-07
NAD salvage pathway III (to nicotinamide riboside)	9.93975e-07	0	0	0
NAD salvage pathway V (PNC V cycle)	1.58461e-05	0	0	3.41684e-07
phosphopantothenate biosynthesis I	2.2312e-05	2.92202e-05	3.26227e-05	3.13275e-05
pyridoxal 5'-phosphate biosynthesis I	7.21315e-06	0	0	0
S-adenosyl-L-methionine salvage I	3.00803e-05	1.30343e-05	1.2535e-05	1.29685e-05
superpathway of adenosylcobalamin salvage from cobinamide I	4.31875e-07	0	2.64875e-07	1.012e-06
superpathway of coenzyme A biosynthesis I (bacteria)	3.12817e-05	3.16701e-05	3.09066e-05	2.94687e-05
superpathway of coenzyme A biosynthesis III (mammals)	4.2671e-05	1.69973e-05	1.31213e-05	1.52757e-05
superpathway of pyridoxal 5'-phosphate biosynthesis and salvage	4.85295e-06	0	0	0
superpathway of S-adenosyl-L-methionine biosynthesis	5.3305e-07	0	0	0
superpathway of tetrahydrofolate biosynthesis	0	0	0	4.479e-07
superpathway of tetrahydrofolate biosynthesis and salvage	0	0	0	5.915e-07
superpathway of thiamine diphosphate biosynthesis II	5.18707e-06	0	0	1.1902e-06
thiamine diphosphate salvage II	1.49307e-05	2.78134e-06	2.50891e-06	3.99276e-06
thiamine diphosphate salvage IV (yeast)	1.66116e-05	3.784e-07	7.55683e-07	1.96345e-06
thiamine phosphate formation from pyrithiamine and oxythiamine (yeast)	2.04678e-05	3.79073e-06	3.22643e-06	5.39467e-06
Fatty Acid and Lipid Biosynthesis	0.000112987	3.28399e-05	2.5595e-05	4.25157e-05
(5Z)-dodecenoate biosynthesis I	1.36032e-05	6.84625e-07	0	1.76397e-06
(5Z)-dodecenoate biosynthesis II	3.38077e-06	0	0	0
CDP-archaeol biosynthesis	6.617e-07	0	0	0
CDP-diacylglycerol biosynthesis I	9.55555e-06	3.66175e-06	3.98415e-06	5.56477e-06
CDP-diacylglycerol biosynthesis II	9.55555e-06	3.66175e-06	3.98415e-06	5.56477e-06
cis-vaccenate biosynthesis	1.59375e-05	5.26995e-06	3.92812e-06	5.27925e-06
fatty acid biosynthesis initiation (mitochondria)	5.33952e-06	8.53658e-06	6.63895e-06	5.04005e-06
fatty acid elongation -- saturated	8.09803e-06	7.899e-07	0	1.86136e-06
gondoate biosynthesis (anaerobic)	1.84706e-05	8.14065e-06	6.783e-06	9.42666e-06
oleate biosynthesis IV (anaerobic)	8.09972e-06	7.40425e-07	0	1.81504e-06
palmitoleate biosynthesis I (from (5Z)-dodec-5-enoate)	7.28225e-06	6.66475e-07	0	1.7173e-06
phosphatidylcholine acyl editing	6.07333e-07	0	2.766e-07	4.17533e-07
phosphatidylglycerol biosynthesis I (plastidic)	1.3698e-06	0	0	8.49425e-07
phosphatidylglycerol biosynthesis II (non-plastidic)	1.3698e-06	0	0	8.49425e-07
stearate biosynthesis II (bacteria and plants)	7.86275e-06	6.878e-07	0	1.82388e-06
superpathway of phospholipid biosynthesis I (bacteria)	1.79285e-06	0	0	5.423e-07
Metabolic Regulator Biosynthesis	4.48968e-06	9.9645e-07	2.2306e-06	3.4754e-06
mannosylglycerate biosynthesis I	1.622e-07	0	0	4.5045e-07
ppGpp metabolism	4.32748e-06	9.9645e-07	2.2306e-06	3.02495e-06
Nucleoside and Nucleotide Biosynthesis	0.00124152	0.000874709	0.00100674	0.00102583
5-aminoimidazole ribonucleotide biosynthesis I	4.36606e-05	3.3342e-05	3.81002e-05	3.69612e-05
5-aminoimidazole ribonucleotide biosynthesis II	5.07146e-05	4.53191e-05	4.72839e-05	4.29913e-05
adenine and adenosine salvage III	0.000150878	0.000140158	0.000149169	0.000139542
adenosine deoxyribonucleotides de novo biosynthesis II	2.24307e-05	1.7618e-05	2.14172e-05	2.44647e-05
guanosine deoxyribonucleotides de novo biosynthesis II	2.24307e-05	1.7618e-05	2.14172e-05	2.44647e-05
guanosine ribonucleotides de novo biosynthesis	5.36941e-05	4.80789e-05	5.53954e-05	5.46028e-05
inosine-5'-phosphate biosynthesis I	3.70523e-05	6.48654e-06	8.37803e-06	1.48867e-05
inosine-5'-phosphate biosynthesis II	3.63439e-05	8.28378e-06	1.07715e-05	1.64798e-05
inosine-5'-phosphate biosynthesis III	3.26848e-05	1.72244e-06	2.47434e-06	1.02864e-05
pyrimidine deoxyribonucleosides salvage	5.21043e-05	4.73708e-05	5.05877e-05	3.58852e-05
pyrimidine deoxyribonucleotide phosphorylation	2.34572e-05	1.49081e-05	1.78794e-05	2.05184e-05
pyrimidine deoxyribonucleotides biosynthesis from CTP	0	0	0	7.2215e-07
pyrimidine deoxyribonucleotides de novo biosynthesis I	3.91575e-07	0	0	4.99e-07
pyrimidine deoxyribonucleotides de novo biosynthesis III	3.756e-07	0	0	3.9065e-07
pyrimidine deoxyribonucleotides de novo biosynthesis IV	2.70115e-05	1.4439e-06	3.99168e-06	1.45925e-05
superpathway of 5-aminoimidazole ribonucleotide biosynthesis	5.07146e-05	4.53191e-05	4.72839e-05	4.29913e-05
superpathway of adenosine nucleotides de novo biosynthesis I	9.3636e-05	6.66544e-05	7.92138e-05	7.8589e-05
superpathway of adenosine nucleotides de novo biosynthesis II	6.86924e-05	5.0265e-05	5.93002e-05	6.28075e-05
superpathway of guanosine nucleotides de novo biosynthesis I	5.97636e-05	4.48003e-05	5.50426e-05	5.96842e-05
superpathway of guanosine nucleotides de novo biosynthesis II	4.92763e-05	3.84137e-05	4.65308e-05	5.11445e-05
superpathway of purine nucleotide salvage	5.86808e-06	0	4.58597e-06	7.11223e-06
superpathway of purine nucleotides de novo biosynthesis I	3.98508e-05	1.94656e-05	2.51222e-05	2.4041e-05
superpathway of pyrimidine deoxyribonucleotides de novo biosynthesis	0	0	0	7.4305e-07
superpathway of pyrimidine deoxyribonucleotides de novo biosynthesis (E. coli)	4.3005e-07	0	0	5.2735e-07
superpathway of pyrimidine nucleobases salvage	5.41481e-05	3.56747e-05	3.59124e-05	4.86608e-05
superpathway of pyrimidine ribonucleotides de novo biosynthesis	3.15509e-05	1.52918e-06	0	2.60095e-06
UMP biosynthesis I	8.38803e-05	6.64463e-05	7.94069e-05	7.33163e-05
UMP biosynthesis II	6.96641e-05	5.68676e-05	6.80631e-05	6.26526e-05
UMP biosynthesis III	8.0819e-05	6.69231e-05	7.94155e-05	7.36708e-05
Polyprenyl Biosynthesis	2.946e-06	0	0	1.09442e-06
polyisoprenoid biosynthesis (E. coli)	2.946e-06	0	0	1.09442e-06
Secondary Metabolite Biosynthesis	0.000119285	4.66411e-05	4.59139e-05	5.97669e-05
all-trans-farnesol biosynthesis	2.1008e-06	0	0	8.04013e-07
isoprene biosynthesis I	1.3534e-05	6.03677e-06	6.86453e-06	8.90953e-06
kanamycin biosynthesis	2.9525e-07	0	0	0
methylerythritol phosphate pathway I	7.15105e-05	2.40412e-05	2.27196e-05	2.84247e-05
methylerythritol phosphate pathway II	1.23568e-05	6.84838e-06	6.26595e-06	8.86791e-06
preQ0 biosynthesis	9.24282e-06	9.71468e-06	1.00639e-05	1.11984e-05
superpathway of geranylgeranyl diphosphate biosynthesis II (via MEP)	7.13557e-06	0	0	1.56239e-06
taxadiene biosynthesis (engineered)	3.10905e-06	0	0	0
Tetrapyrrole Biosynthesis	3.258e-06	0	0	1.13024e-06
tetrapyrrole biosynthesis I (from glutamate)	3.258e-06	0	0	7.92195e-07
tetrapyrrole biosynthesis II (from glycine)	0	0	0	3.3805e-07
Degradation/Utilization/Assimilation	0.000719458	0.000259521	0.000289361	0.00034956
Alcohol Degradation	3.0055e-07	0	0	0
superpathway of glycerol degradation to 1,3-propanediol	3.0055e-07	0	0	0
Amine and Polyamine Degradation	4.14649e-05	1.61343e-05	1.37351e-05	2.26195e-05
allantoin degradation to glyoxylate III	5.8573e-06	0	0	0
ethanolamine utilization	2.63452e-05	1.61343e-05	1.37351e-05	2.14129e-05
GABA shunt	1.45558e-06	0	0	0
superpathway of allantoin degradation in yeast	6.73415e-06	0	0	0
superpathway of N-acetylglucosamine, N-acetylmannosamine and N-acetylneuraminate degradation	1.07268e-06	0	0	4.127e-07
superpathway of ornithine degradation	0	0	0	7.939e-07
Amino Acid Degradation	8.7293e-06	2.65227e-06	5.24587e-06	1.02023e-05
L-alanine degradation V (oxidative Stickland reaction)	3.818e-07	0	0	0
L-alanine degradation VI (reductive Stickland reaction)	3.818e-07	0	0	0
L-arginine degradation XIII (reductive Stickland reaction)	2.2707e-06	1.96382e-06	1.9304e-06	2.61332e-06
L-histidine degradation I	3.25375e-06	6.8845e-07	2.79675e-06	5.00749e-06
L-histidine degradation III	2.44125e-06	0	5.18725e-07	2.58153e-06
C1 Compound Utilization and Assimilation	4.89408e-05	7.55845e-06	4.14787e-06	2.31124e-05
formaldehyde assimilation II (assimilatory RuMP Cycle)	2.51517e-05	1.87565e-06	1.36062e-06	9.4887e-06
formaldehyde assimilation III (dihydroxyacetone cycle)	3.798e-07	0	0	0
formaldehyde oxidation I	9.84e-06	0	0	0
incomplete reductive TCA cycle	1.31635e-05	5.6828e-06	2.78725e-06	1.36237e-05
reductive TCA cycle I	4.058e-07	0	0	0
Carbohydrate Degradation	0.000316047	0.000103624	0.000115717	0.000111171
&beta;-(1,4)-mannan degradation	4.1855e-07	0	0	0
chitin degradation II (Vibrio)	1.63876e-05	1.3565e-07	0	0
Entner-Doudoroff pathway I	1.36093e-05	0	0	0
glucose and glucose-1-phosphate degradation	5.9872e-06	0	0	2.96711e-06
glycogen degradation I	2.90457e-05	0	0	0
glycogen degradation II	8.40631e-05	4.22728e-05	3.96034e-05	4.48259e-05
L-rhamnose degradation I	2.39553e-05	3.44449e-05	4.08183e-05	2.40895e-05
stachyose degradation	4.27953e-05	2.28478e-05	3.22034e-05	2.77313e-05
starch degradation III	6.25025e-07	0	5.1025e-07	0
sucrose degradation III (sucrose invertase)	9.05e-06	0	0	2.98674e-07
sucrose degradation IV (sucrose phosphorylase)	2.30853e-05	2.31788e-06	1.58098e-06	4.37257e-06
superpathway of anaerobic sucrose degradation	2.7287e-05	1.60495e-06	1.001e-06	3.55018e-06
superpathway of glucose and xylose degradation	3.97375e-05	0	0	3.33539e-06
Carboxylate Degradation	9.87149e-05	4.41604e-05	6.00569e-05	5.25652e-05
2-oxobutanoate degradation I	3.12523e-06	4.03625e-06	1.36976e-05	4.17447e-06
acetylene degradation (anaerobic)	1.33756e-05	0	0	4.35713e-07
D-fructuronate degradation	1.29703e-05	6.1848e-06	7.3588e-06	7.84467e-06
D-galactarate degradation I	0	0	0	2.6795e-07
D-galactose degradation I (Leloir pathway)	5.49324e-05	3.18059e-05	3.78863e-05	3.46518e-05
D-galacturonate degradation I	3.44525e-06	1.32365e-06	1.1141e-06	1.85125e-06
D-glucarate degradation I	0	0	0	5.81e-07
hexitol fermentation to lactate, formate, ethanol and acetate	4.91992e-06	0	0	0
L-ascorbate degradation I (bacterial, anaerobic)	0	0	0	9.37475e-07
superpathway of &beta;-D-glucuronosides degradation	3.2245e-06	8.0975e-07	0	1.55296e-06
superpathway of D-glucarate and D-galactarate degradation	0	0	0	2.6795e-07
superpathway of N-acetylneuraminate degradation	2.7218e-06	0	0	0
Fatty Acid and Lipid Degradation	4.2845e-07	8.177e-07	0	1.22382e-06
fatty acid &beta;-oxidation II (plant peroxisome)	0	0	0	4.9305e-07
phospholipases	4.2845e-07	8.177e-07	0	3.76175e-07
plasmalogen degradation	0	0	0	3.546e-07
Inorganic Nutrient Metabolism	2.70225e-06	0	4.2355e-07	1.52985e-06
assimilatory sulfate reduction I	7.75575e-07	0	0	0
nitrate reduction V (assimilatory)	1.01868e-06	0	4.2355e-07	1.52985e-06
superpathway of sulfate assimilation and cysteine biosynthesis	9.08e-07	0	0	0
Nucleoside and Nucleotide Degradation	0.00019595	8.19668e-05	8.68555e-05	0.000123689
adenosine nucleotides degradation II	1.09038e-06	5.1935e-07	8.816e-07	1.5717e-06
guanosine nucleotides degradation II	4.36725e-07	0	0	5.569e-07
guanosine nucleotides degradation III	7.49373e-06	1.37078e-06	1.35982e-06	2.15835e-06
inosine 5'-phosphate degradation	4.71399e-05	2.24787e-05	2.77022e-05	3.60672e-05
purine nucleobases degradation I (anaerobic)	1.1776e-06	3.9665e-07	5.0485e-07	0
purine nucleotides degradation II (aerobic)	7.5425e-07	0	0	1.07145e-06
purine ribonucleosides degradation	0.000101818	5.58995e-05	5.56749e-05	7.32084e-05
superpathway of purine deoxyribonucleosides degradation	3.54451e-05	1.30185e-06	0	8.11838e-06
superpathway of pyrimidine deoxyribonucleosides degradation	5.95025e-07	0	7.3225e-07	9.36979e-07
Secondary Metabolite Degradation	6.1796e-06	2.60745e-06	3.1788e-06	3.44727e-06
4-deoxy-L-threo-hex-4-enopyranuronate degradation	5.95915e-06	2.60745e-06	3.1788e-06	2.57792e-06
anhydromuropeptides recycling I	0	0	0	7.3645e-07
galactitol degradation	0	0	0	1.329e-07
mannitol cycle	2.2045e-07	0	0	0
Generation of Precursor Metabolites and Energy	0.00127055	0.000703594	0.000770643	0.000889882
Fermentation	0.000448135	0.000282461	0.000312986	0.000343311
(S)-propane-1,2-diol degradation	1.0908e-06	3.4395e-07	1.4686e-06	2.8725e-07
4-aminobutanoate degradation V	1.26973e-05	0	0	0
anaerobic energy metabolism (invertebrates, cytosol)	1.50149e-05	2.35641e-05	3.23424e-05	2.93162e-05
Bifidobacterium shunt	2.08567e-05	3.3545e-07	0	3.63326e-06
heterolactic fermentation	9.4045e-06	0	0	8.09421e-07
homolactic fermentation	5.58902e-05	2.76242e-06	4.2405e-06	1.26478e-05
mixed acid fermentation	3.10784e-05	2.83835e-06	1.43483e-06	7.67083e-06
pyruvate fermentation to acetate and (S)-lactate I	1.3169e-05	4.5108e-07	4.9415e-07	1.57921e-06
pyruvate fermentation to acetate and lactate II	2.30535e-05	8.56934e-06	5.47019e-06	1.1106e-05
pyruvate fermentation to acetone	2.0035e-07	0	0	0
pyruvate fermentation to isobutanol (engineered)	3.66863e-05	1.06657e-05	8.72863e-06	1.46621e-05
pyruvate fermentation to propanoate I	3.61828e-06	7.2032e-06	7.07698e-06	8.09265e-06
pyruvate fermentation to propanoate II (acrylate pathway)	2.983e-07	0	0	0
queuosine biosynthesis I (de novo)	0.000220329	0.000225727	0.000251729	0.000252823
superpathway of fermentation (Chlamydomonas reinhardtii)	4.3661e-06	0	0	6.83526e-07
superpathway of L-alanine fermentation (Stickland reaction)	3.818e-07	0	0	0
Generation of Precursor Metabolites and Energy	1.47559e-05	0	0	0
Rubisco shunt	3.01325e-07	0	0	0
superpathway of glycolysis and the Entner-Doudoroff pathway	1.44545e-05	0	0	0
Glycolysis	0.000567021	0.000323969	0.000359538	0.000419172
glycolysis I (from glucose 6-phosphate)	0.000131537	3.63486e-05	3.95516e-05	7.61948e-05
glycolysis II (from fructose 6-phosphate)	0.000107328	2.55896e-05	2.71677e-05	5.78932e-05
glycolysis III (from glucose)	8.73232e-05	5.6261e-06	6.51455e-06	2.2859e-05
glycolysis IV	0.000240832	0.000256404	0.000286304	0.000262225
Pentose Phosphate Pathways	0.00012873	9.14145e-05	9.12473e-05	0.000110173
pentose phosphate pathway	1.15196e-05	1.88883e-07	0	3.69909e-06
pentose phosphate pathway (non-oxidative branch) I	3.68295e-05	2.64108e-05	2.51521e-05	2.7411e-05
pentose phosphate pathway (non-oxidative branch) II	8.03808e-05	6.48149e-05	6.60953e-05	7.90627e-05
Photosynthesis	8.73716e-05	5.995e-07	0	5.35668e-06
C4 photosynthetic carbon assimilation cycle, NAD-ME type	2.82893e-05	0	0	2.98668e-06
C4 photosynthetic carbon assimilation cycle, NADP-ME type	6.48535e-06	0	0	0
C4 photosynthetic carbon assimilation cycle, PEPCK type	5.25969e-05	5.995e-07	0	2.37e-06
Respiration	2.91872e-06	0	2.57967e-07	2.28602e-06
methanogenesis from acetate	6.596e-07	0	0	5.613e-07
methyl-coenzyme M oxidation to CO2	2.25912e-06	0	2.57967e-07	1.72472e-06
TCA cycle	2.16162e-05	5.1503e-06	6.6142e-06	9.5835e-06
partial TCA cycle (obligate autotrophs)	9.60427e-06	8.3305e-07	0	6.55917e-07
TCA cycle II (plants and fungi)	1.66225e-06	0	0	0
TCA cycle V (2-oxoglutarate synthase)	1.03497e-05	4.31725e-06	6.6142e-06	8.92758e-06
Macromolecule Modification	3.42592e-05	1.23655e-06	1.12405e-06	6.53593e-06
Nucleic Acid Processing	3.42592e-05	1.23655e-06	1.12405e-06	6.53593e-06
7-(3-amino-3-carboxypropyl)-wyosine biosynthesis	1.19135e-05	1.23655e-06	4.8075e-07	5.56341e-06
tRNA processing	2.23458e-05	0	6.433e-07	9.72526e-07
UNINTEGRATED	0.0172218	0.0126708	0.0120484	0.0118269
UNINTEGRATED	0.0172218	0.0126708	0.0120484	0.0118269
UNINTEGRATED	0.0172218	0.0126708	0.0120484	0.0118269
UNMAPPED	1.81437	1.87227	1.87851	1.87696
UNMAPPED	1.81437	1.87227	1.87851	1.87696
UNMAPPED	1.81437	1.87227	1.87851	1.87696
Grand Total	1.83806	1.88865	1.89444	1.89298
